# Supplementary material for: Immunoinformatics Predictions on Variable Mycobacterium tuberculosis Lineage 6 T Cell Epitopes and HLA Interactions in West Africa
Source: Microorganisms. 2025 Apr 29;13(5):1032. doi: 10.3390/microorganisms13051032 (PMC12114075; doi:10.3390/microorganisms13051032)
Supplement: Supplementary file 1 [file microorganisms-13-01032-s001.zip]

Archive with 2 entries (2 files):
- Silva_Supplemental Table S1.pdf
- Silva_Supplemental Table S2.xlsx
