# Supplementary material for: Immunoinformatics Predictions on Variable Mycobacterium tuberculosis Lineage 6 T Cell Epitopes and HLA Interactions in West Africa
Source: Microorganisms. 2025 Apr 29;13(5):1032. doi: 10.3390/microorganisms13051032 (PMC12114075; doi:10.3390/microorganisms13051032)
Supplement: Supplementary file 1 [file microorganisms-13-01032-s001.zip › Silva_Supplemental Table S2.xlsx]

## Sheet: Sheet1
Position	REF	ALT	Filter_Status	Sample_ID	Total_Read_Depth	Ref_Forward_Reads	Ref_Reverse_Reads	Alt_Forward_Reads	Alt_Reverse_Reads	Lineage_Level_1	Lineage_Level_3	Variant_Allele_Frequency
13174	C	.	PASS	ERR046730	253	129	121	0	0	3	3.1.2	0
13174	C	.	PASS	ERR751341	119	61	45	0	0	6	6.2.1	0
13174	C	.	PASS	ERR2517395	67	46	15	0	0	1	1.2.2	0
13174	C	.	PASS	SRR1172233	22	5	16	0	0	4	4.4.1	0
13174	C	.	PASS	ERR502523	76	39	33	0	0	6	6	0
13174	C	.	PASS	SRR998652	88	43	34	0	0	6	6.3.1	0
13174	C	.	PASS	ERR046838	68	32	36	0	0	4	4.6.2	0
13174	C	.	PASS	ERR2517594	132	76	37	0	0	6	6.1.2	0
13174	C	.	PASS	ERR502516	102	53	39	0	0	6	6.3.1	0
13174	C	.	PASS	ERR2245283	15	8	4	0	0	3	3.1.1	0
13174	C	.	PASS	ERR2512633	27	14	10	0	0	6	6	0
13174	C	.	PASS	ERR2512682	17	11	3	0	0	6	6.1.3	0
13174	C	.	PASS	ERR775759	117	51	60	0	0	1	1.1.1	0
13174	C	.	PASS	ERR552272	243	143	95	0	0	4	4	0
13174	C	.	PASS	ERR1082138	185	106	74	0	0	6	6.3.1	0
13174	C	.	PASS	ERR1082140	228	121	105	0	0	6	6.3.1	0
13174	C	.	PASS	ERR1082141	177	100	76	0	0	6	6.1.1	0
13174	C	.	PASS	SRR998606	120	53	53	0	0	6	6.2.1	0
13174	C	.	PASS	ERR3170431	82	33	37	0	0	6	6.2.1	0
13174	C	A	PASS	ERR2512716	45	22	17	0	1	4	4.6.2	0.025
13174	C	.	PASS	ERR552294	68	44	21	0	0	6	6.2.3	0
13174	C	.	PASS	SRR4034443	69	30	26	0	0	4	4.3.2	0
13174	C	.	PASS	SRR6152881	168	74	84	0	0	1	1	0
13174	C	.	PASS	ERR3170439	105	57	36	0	0	6	6.3.3	0
13174	C	.	PASS	SRR998609	22	10	12	0	0	6	6.3.1	0
13174	C	.	PASS	SRR6046675	81	42	24	0	0	6	6.3.1	0
13174	C	.	PASS	ERR3170430	120	68	47	0	0	6	6.2.1	0
13174	C	.	PASS	ERR2512610	58	24	26	0	0	4	4.6	0
13174	C	.	PASS	ERR552167	32	21	10	0	0	4	4.8.3	0
13174	C	.	PASS	SRR4034315	73	26	34	0	0	4	4.1.2	0
13174	C	.	PASS	ERR3170438	155	78	50	0	0	6	6.3.1	0
13174	C	.	PASS	ERR552247	27	11	12	0	0	6	6.2.2	0
13174	C	.	PASS	ERR775768	114	44	61	0	0	1	1.1.3	0
13174	C	.	PASS	ERR1082136	189	112	73	0	0	6	6.3.2	0
13174	C	.	PASS	ERR3170447	32	16	12	0	0	6	6.3.1	0
13174	C	.	PASS	ERR3170446	76	32	26	0	0	6	6.3.3	0
13174	C	G	PASS	ERR552334	150	0	0	101	47	4	4.3	1
13174	C	.	PASS	SRR7517687	99	61	34	0	0	6	6.2.3	0
13174	C	.	PASS	SRR833048	182	85	94	0	0	4	4.3.3	0
13174	C	.	PASS	ERR751321	104	44	47	0	0	6	6.3.1	0
13174	C	.	PASS	ERR067752	70	29	40	0	0	4	4.2.1	0
13174	C	.	PASS	ERR216928	23	11	11	0	0	4	4.9.1	0
13174	C	T	PASS	ERR760600	165	68	67	1	0	4	4.1.2	0.00735294
13174	C	.	PASS	ERR2512825	49	23	16	0	0	3	3.1.2	0
13174	C	.	PASS	ERR552431	91	62	23	0	0	4	4.1.3	0
13174	C	.	PASS	ERR2510816	16	4	12	0	0	6	6.1.1	0
13174	C	.	PASS	ERR1193829	221	127	82	0	0	4	4.3.1	0
13174	C	.	PASS	ERR551953	69	42	26	0	0	4	4.8.1	0
13174	C	.	PASS	ERR2512961	37	13	16	0	0	4	4.1.1	0
13174	C	.	PASS	ERR3170427	59	29	19	0	0	6	6.2.1	0
13174	C	.	PASS	SRR4035875	56	19	23	0	0	4	4.3.2	0
13174	C	.	PASS	ERR552930	164	77	54	0	0	6	6.3.1	0
13174	C	.	PASS	ERR1082133	223	133	86	0	0	6	6.3.1	0
13174	C	.	PASS	ERR3170448	38	14	18	0	0	6	6.3.1	0
13174	C	.	PASS	SRR2101277	107	45	43	0	0	4	4.6.3	0
13174	C	.	PASS	ERR3170426	57	34	17	0	0	6	6.2.3	0
13174	C	.	PASS	ERR2510791	58	35	18	0	0	6	6.3.1	0
13174	C	.	PASS	ERR3170449	69	31	24	0	0	6	6.3.1	0
13174	C	.	PASS	ERR2510786	39	26	11	0	0	6	6.3.1	0
13174	C	.	PASS	ERR551932	176	121	49	0	0	6	6.3.1	0
13174	C	T	PASS	ERR1203062	165	87	73	1	0	6	6.2.3	0.00621118
13174	C	.	PASS	SRR058375	40	27	12	0	0	4	4.1.1	0
13174	C	.	PASS	ERR3170452	86	38	31	0	0	6	6.3.1	0
13174	C	.	PASS	ERR2513326	85	48	28	0	0	6	6.1.1	0
13174	C	.	PASS	ERR1082130	234	107	124	0	0	6	6.1.1	0
13174	C	.	PASS	SRR4114391	72	39	28	0	0	4	4.3.4	0
13174	C	.	PASS	ERR552964	22	11	7	0	0	6	6.3.2	0
13174	C	.	PASS	ERR3170425	45	24	13	0	0	6	6.3.1	0
13174	C	.	PASS	SRR6153268	159	67	85	0	0	2	2.2.1	0
13174	C	.	PASS	ERR1203072	141	66	74	0	0	6	6.3.1	0
13174	C	.	PASS	ERR551901	68	42	25	0	0	6	6.3.2	0
13174	C	.	PASS	SRR998599	54	21	26	0	0	6	6.3.1	0
13174	C	.	PASS	ERR551915	104	44	35	0	0	6	6.2.2	0
13174	C	.	PASS	ERR502527	90	44	33	0	0	6	6.2.2	0
13174	C	.	PASS	ERR2517358	106	61	34	0	0	4	4.3.4	0
13174	C	T	PASS	ERR751315	113	56	45	1	0	5	5.1.3	0.00980392
13174	C	.	PASS	ERR502506	108	50	52	0	0	6	6.2.1	0
13174	C	.	PASS	ERR234106	106	43	60	0	0	6	6.3.2	0
13174	C	.	PASS	SRR1175117	45	23	18	0	0	3	3.1.2	0
13174	C	T	PASS	ERR502514	99	45	38	1	0	6	6.2.1	0.0119048
13174	C	.	PASS	ERR1215460	26	15	11	0	0	6	6.3.1	0
13174	C	.	PASS	ERR1082122	174	94	79	0	0	5	5.1.2	0
13174	C	.	PASS	ERR3170421	111	55	44	0	0	5	5.1.4	0
13174	C	.	PASS	ERR2513507	210	94	79	0	0	1	1.3.2	0
13174	C	.	PASS	ERR752290	99	41	51	0	0	1	1.1.3	0
13174	C	.	PASS	ERR2510777	96	54	33	0	0	6	6.3.1	0
13174	C	.	PASS	ERR551732	214	129	75	0	0	6	6.3.1	0
13174	C	.	PASS	ERR2510746	12	6	6	0	0	2	2.2.1	0
13174	C	.	PASS	ERR553000	71	26	31	0	0	6	6.2.2	0
13174	C	.	PASS	ERR3170453	69	27	24	0	0	6	6.2.1	0
13174	C	.	PASS	ERR551857	82	45	24	0	0	6	6.3.3	0
13174	C	.	PASS	ERR2514206	120	42	66	0	0	6	6.1.1	0
13174	C	.	PASS	ERR3170420	121	71	37	0	0	6	6.3.1	0
13174	C	.	PASS	ERR553088	52	33	19	0	0	1	1.2	0
13174	C	.	PASS	ERR3170462	65	33	22	0	0	6	6.3.3	0
13174	C	.	PASS	ERR1215461	58	32	24	0	0	6	6.3.1	0
13174	C	.	PASS	ERR3170458	168	95	55	0	0	6	6.3.1	0
13174	C	.	PASS	SRR2101264	97	50	35	0	0	6	6.3.1	0
13174	C	.	PASS	ERR3170454	48	24	16	0	0	6	6.3.1	0
13174	C	.	PASS	ERR1082120	180	76	100	0	0	5	5.1.1	0
13174	C	.	PASS	ERR551711	39	15	18	0	0	6	6.1.1	0
13174	C	.	PASS	ERR2510362	60	30	22	0	0	4	4.6.5	0
13174	C	.	PASS	SRR6256978	97	43	32	0	0	2	2.2.2	0
13174	C	T	PASS	SRR6046417	64	38	18	0	1	3	3	0.0175439
13174	C	.	PASS	ERR2679250	32	19	10	0	0	6	6.3.3	0
13174	C	.	PASS	ERR2517328	176	94	57	0	0	1	1.2.1	0
13174	C	.	PASS	ERR502530	75	31	40	0	0	6	6.3.1	0
13174	C	.	PASS	SRR2100310	88	42	40	0	0	4	4.7	0
13174	C	.	PASS	ERR502528	94	41	42	0	0	6	6.3.1	0
13174	C	.	PASS	ERR1971872	142	63	66	0	0	7	7	0
13174	C	.	PASS	SRR6045805	43	19	23	0	0	4	4.3.1	0
13174	C	.	PASS	SRR998621	12	6	6	0	0	6	6	0
13174	C	.	PASS	ERR553286	72	28	32	0	0	6	6.2.2	0
13174	C	.	PASS	ERR1215465	99	50	45	0	0	5	5.3	0
13174	C	.	PASS	ERR551608	156	100	54	0	0	4	4.2.2	0
13174	C	.	PASS	ERR3170465	51	23	23	0	0	5	5.1	0
13174	C	.	PASS	SRR2101252	96	40	42	0	0	1	1.1.3	0
13174	C	.	PASS	ERR3170416	79	39	30	0	0	6	6.3.1	0
13174	C	.	PASS	ERR3170469	32	13	15	0	0	6	6.3.1	0
13174	C	.	PASS	ERR2514349	99	53	40	0	0	6	6.3.1	0
13174	C	.	PASS	ERR1082116	173	98	72	0	0	6	6.3.1	0
13174	C	.	PASS	ERR3170412	86	53	24	0	0	6	6.3.1	0
13174	C	.	PASS	ERR2514310	42	19	14	0	0	4	4.1.1	0
13174	C	.	PASS	SRR5073516	102	56	35	0	0	4	4.2.2	0
13174	C	.	PASS	ERR553341	46	25	21	0	0	6	6.1.1	0
13174	C	.	PASS	ERR3170411	37	18	16	0	0	6	6.3.1	0
13174	C	.	PASS	SRR6397637	136	55	75	0	0	4	4.4.1	0
13174	C	.	PASS	ERR2503397	29	9	15	0	0	4	4.1.4	0
13174	C	.	PASS	ERR551440	7	4	3	0	0	6	6.2.3	0
13174	C	.	PASS	ERR2510290	47	25	16	0	0	4	4.6.2	0
13174	C	.	PASS	ERR3170468	44	21	18	0	0	6	6	0
13174	C	.	PASS	SRR10828835	138	71	42	0	0	8	8	0
13174	C	.	PASS	ERR551419	58	25	25	0	0	6	6.2.3	0
13174	C	.	PASS	SRR1103472	19	7	11	0	0	6	6	0
13174	C	.	PASS	ERR2514403	110	45	39	0	0	6	6.2.2	0
13174	C	A	PASS	SRR6046374	82	47	20	0	1	4	4.1.1	0.0147059
13174	C	.	PASS	ERR1082114	63	31	30	0	0	6	6.1.1	0
13174	C	.	PASS	ERR3170410	58	32	21	0	0	6	6.3.1	0
13174	C	.	PASS	ERR2679258	36	18	16	0	0	6	6.3.3	0
13174	C	.	PASS	ERR1034591	465	226	232	0	0	3	3.1	0
13174	C	.	PASS	ERR234148	104	40	55	0	0	6	6.3.1	0
13174	C	.	PASS	ERR502503	111	46	55	0	0	6	6.2.1	0
13174	C	.	PASS	ERR439990	87	38	44	0	0	6	6	0
13174	C	.	PASS	SRR833113	93	41	45	0	0	2	2.2.1	0
13174	C	.	PASS	ERR502533	106	50	53	0	0	6	6.3.1	0
13174	C	.	PASS	ERR752017	100	44	45	0	0	4	4.4	0
13174	C	.	PASS	ERR702401	92	43	43	0	0	6	6.2.1	0
13174	C	.	PASS	SRR2100902	41	14	16	0	0	6	6.3.1	0
13174	C	.	PASS	ERR3170470	56	23	26	0	0	6	6.3.1	0
13174	C	.	PASS	ERR2383628	225	112	113	0	0	6	6.1.1	0
13174	C	.	PASS	ERR1215471	104	51	50	0	0	6	6.3.1	0
13174	C	.	PASS	SRR998582	22	10	12	0	0	6	6.3.1	0
13174	C	.	PASS	SRR5073542	83	45	29	0	0	1	1.1.1	0
13174	C	.	PASS	ERR3170406	52	22	23	0	0	6	6.3.1	0
13174	C	.	PASS	ERR3170472	133	71	48	0	0	6	6.3.1	0
13174	C	.	PASS	ERR125604	81	40	38	0	0	Bovis	Bovis	0
13174	C	.	PASS	ERR551118	67	31	23	0	0	6	6.2.2	0
13174	C	.	PASS	ERR702421	90	41	43	0	0	6	6.3.1	0
13174	C	.	PASS	ERR144613	337	157	172	0	0	4	4.1	0
13174	C	.	PASS	ERR2514738	23	12	9	0	0	orgis	orgis	0
13174	C	.	PASS	ERR3170400	47	22	22	0	0	6	6.3.1	0
13174	C	.	PASS	ERR702424	103	39	55	0	0	6	6.3.1	0
13174	C	.	PASS	SRR998642	20	7	13	0	0	6	6.1.1	0
13174	C	.	PASS	ERR551089	74	38	25	0	0	6	6.3.3	0
13174	C	.	PASS	SRR998579	90	44	32	0	0	6	6.3.3	0
13174	C	.	PASS	ERR1035363	100	45	55	0	0	4	4.6.4	0
13174	C	.	PASS	ERR1082113	169	74	93	0	0	6	6.3.1	0
13174	C	.	PASS	ERR751508	109	49	51	0	0	4	4.3.4	0
13174	C	.	PASS	ERR234261	171	76	88	0	0	6	6.1.3	0
13174	C	.	PASS	ERR3170478	28	9	16	0	0	6	6.3.2	0
13174	C	G	PASS	SRR1162789	282	125	130	1	0	6	6.3.1	0.00390625
13174	C	.	PASS	SRR5818596	32	16	11	0	0	4	4.2	0
13174	C	.	PASS	ERR2679278	64	27	15	0	0	6	6.3.3	0
13174	C	.	PASS	ERR751311	125	56	66	0	0	5	5.1.5	0
13174	C	.	PASS	ERR751342	101	44	48	0	0	6	6.3.1	0
13174	C	.	PASS	ERR751309	110	47	52	0	0	6	6.3.1	0
13174	C	.	PASS	ERR439989	92	46	46	0	0	6	6	0
13174	C	.	PASS	ERR234150	84	54	27	0	0	6	6.3.1	0
13174	C	.	PASS	ERR550983	234	144	84	0	0	6	6.2.2	0
13174	C	.	PASS	ERR2514918	126	43	67	0	0	6	6.2.2	0
13174	C	.	PASS	ERR2706928	132	71	45	0	0	5	5.2	0
13174	C	.	PASS	ERR2707213	137	76	54	0	0	4	4.9	0
13174	C	.	PASS	ERR702425	137	69	56	0	0	6	6.2.1	0
13174	C	.	PASS	SRR1103551	7	6	1	0	0	6	6.2.1	0
13174	C	.	PASS	ERR3170479	68	35	26	0	0	6	6	0
13174	C	.	PASS	ERR702434	104	45	52	0	0	6	6.3.1	0
13174	C	.	PASS	ERR234255	147	71	69	0	0	6	6.1.2	0
13174	C	.	PASS	ERR176689	42	13	26	0	0	1	1.1.3	0
13174	C	.	PASS	ERR234257	156	62	91	0	0	6	6.3.1	0
13174	C	.	PASS	ERR3170481	75	28	30	0	0	6	6.3.3	0
13174	C	.	PASS	ERR551070	159	75	56	0	0	6	6.3.3	0
13174	C	.	PASS	ERR550712	93	48	28	0	0	6	6.2.2	0
13174	C	.	PASS	ERR2516316	72	33	20	0	0	6	6.3.1	0
13174	C	.	PASS	ERR2704811	275	140	135	0	0	6	6.1	0
13174	C	.	PASS	SRR2100856	58	30	22	0	0	3	3.1.2	0
13174	C	.	PASS	SRR6397931	190	91	87	0	0	4	4.2.1	0
13174	C	.	PASS	SRR2100539	52	26	23	0	0	6	6	0
13174	C	T	PASS	SRR6046226	34	12	10	1	0	4	4.8	0.0434783
13174	C	.	PASS	ERR182010	67	32	33	0	0	1	1.3.1	0
13174	C	.	PASS	ERR2517223	147	74	48	0	0	3	3.2	0
13174	C	.	PASS	ERR751306	121	58	57	0	0	6	6.3.1	0
13174	C	.	PASS	ERR502537	78	35	37	0	0	6	6	0
13174	C	.	PASS	ERR502534	120	51	55	0	0	6	6.3.1	0
13174	C	.	PASS	SRR998645	8	4	4	0	0	6	6	0
13174	C	.	PASS	ERR3170487	47	24	19	0	0	6	6.3.2	0
13174	C	.	PASS	SRR5709792	54	20	30	0	0	1	1.1	0
13174	C	.	PASS	ERR1035354	98	25	33	0	0	4	4.1.1	0
13174	C	.	PASS	ERR3170482	57	28	19	0	0	6	6.3.1	0
13174	C	.	PASS	ERR550942	45	25	17	0	0	6	6.2.3	0
13174	C	.	PASS	ERR181314	184	118	66	0	0	9	9	0
13174	C	.	PASS	ERR2704687	103	53	32	0	0	6	6.3.1	0
13174	C	.	PASS	ERR2704688	92	51	30	0	0	6	6.2.1	0
13174	C	.	PASS	ERR2516338	25	10	8	0	0	6	6.3.1	0
13174	C	.	PASS	ERR751297	96	52	34	0	0	6	6.2.1	0
13174	C	.	PASS	ERR751294	104	50	50	0	0	6	6.1.1	0
13174	C	.	PASS	ERR234254	149	60	83	0	0	6	6.1.1	0
13174	C	.	PASS	ERR2516906	84	32	49	0	0	2	2.2.1	0
13174	C	.	PASS	ERR2704681	98	43	38	0	0	6	6.1.1	0
13174	C	.	PASS	ERR751345	96	41	43	0	0	5	5	0
13174	C	.	PASS	ERR181699	207	95	110	0	0	4	4.3.4	0
13174	C	.	PASS	SRR2100487	93	40	47	0	0	4	4.8.2	0
13174	C	.	PASS	ERR3256181	859	340	340	0	0	1	1.2.2	0
13174	C	.	PASS	ERR3170489	42	29	11	0	0	6	6.3.1	0
13174	C	.	PASS	ERR502912	49	22	22	0	0	2	2.2	0
13174	C	.	PASS	ERR1035311	98	40	56	0	0	4	4.4.1	0
13174	C	.	PASS	SRR5710021	129	60	67	0	0	2	2.1	0
13174	C	.	PASS	ERR234186	135	61	55	0	0	6	6.3.2	0
13174	C	.	PASS	SRR7341643	57	20	27	0	0	4	4.4.1	0
13174	C	.	PASS	SRR1162738	93	53	40	0	0	6	6.3.1	0
13174	C	.	PASS	ERR2679282	50	36	11	0	0	6	6.3.1	0
13174	C	.	PASS	ERR1035153	56	25	30	0	0	4	4.5	0
13174	C	.	PASS	ERR400537	95	47	47	0	0	6	6.1.3	0
13174	C	.	PASS	ERR234184	63	35	25	0	0	6	6.3.1	0
13174	C	.	PASS	ERR181728	55	26	27	0	0	1	1.1.2	0
13174	C	.	PASS	SRR6045496	53	27	16	0	0	6	6	0
13174	C	.	PASS	ERR2517500	108	60	26	0	0	6	6.2.3	0
13174	C	.	PASS	ERR751331	131	58	62	0	0	6	6	0
13174	C	.	PASS	ERR502522	91	42	44	0	0	6	6.3.1	0
13174	C	.	PASS	ERR2199806	79	37	30	0	0	4	4.1.2	0
13174	C	.	PASS	ERR2181458	49	19	11	0	0	6	6.2.3	0
13174	C	.	PASS	ERR502525	128	61	64	0	0	6	6.2.1	0
13174	C	.	PASS	ERR3170437	97	47	32	0	0	6	6.3.1	0
13174	C	.	PASS	ERR3170433	157	76	62	0	0	6	6.3.2	0
13174	C	.	PASS	ERR3170432	68	35	25	0	0	6	6.3.1	0
13174	C	.	PASS	ERR552267	105	39	41	0	0	6	6.2.2	0
13174	C	.	PASS	ERR038741	164	78	84	0	0	4	4.2.2	0
13174	C	.	PASS	ERR751332	70	28	39	0	0	6	6	0
13175	A	.	PASS	SRR6045496	53	27	17	0	0	6	6	0
13175	A	.	PASS	ERR046730	253	130	122	0	0	3	3.1.2	0
13175	A	.	PASS	ERR751332	70	27	39	0	0	6	6	0
13175	A	.	PASS	SRR998652	89	43	34	0	0	6	6.3.1	0
13175	A	G	PASS	ERR2517395	67	0	0	44	17	1	1.2.2	1
13175	A	.	PASS	ERR751341	118	62	45	0	0	6	6.2.1	0
13175	A	.	PASS	SRR1172233	22	5	16	0	0	4	4.4.1	0
13175	A	.	PASS	ERR552267	104	39	41	0	0	6	6.2.2	0
13175	A	.	PASS	ERR046838	68	32	36	0	0	4	4.6.2	0
13175	A	.	PASS	ERR552272	236	137	95	0	0	4	4	0
13175	A	.	PASS	ERR1082138	184	104	75	0	0	6	6.3.1	0
13175	A	.	PASS	ERR2512682	17	11	3	0	0	6	6.1.3	0
13175	A	.	PASS	ERR775759	116	51	59	0	0	1	1.1.1	0
13175	A	.	PASS	SRR1162738	92	52	40	0	0	6	6.3.1	0
13175	A	.	PASS	SRR7341643	56	18	30	0	0	4	4.4.1	0
13175	A	.	PASS	SRR5710021	128	58	67	0	0	2	2.1	0
13175	A	G	PASS	ERR3256181	855	0	0	341	334	1	1.2.2	1
13175	A	.	PASS	ERR234186	134	61	55	0	0	6	6.3.2	0
13175	A	.	PASS	ERR1035311	97	40	56	0	0	4	4.4.1	0
13175	A	.	PASS	ERR3170489	42	28	11	0	0	6	6.3.1	0
13175	A	.	PASS	SRR833113	93	42	44	0	0	2	2.2.1	0
13175	A	.	PASS	SRR4034315	72	24	35	0	0	4	4.1.2	0
13175	A	.	PASS	ERR3170438	154	79	50	0	0	6	6.3.1	0
13175	A	.	PASS	ERR2512610	57	23	25	0	0	4	4.6	0
13175	A	.	PASS	ERR552167	33	22	10	0	0	4	4.8.3	0
13175	A	.	PASS	SRR998609	22	10	12	0	0	6	6.3.1	0
13175	A	.	PASS	ERR502528	92	41	42	0	0	6	6.3.1	0
13175	A	.	PASS	ERR502530	75	31	39	0	0	6	6.3.1	0
13175	A	.	PASS	ERR502503	113	47	56	0	0	6	6.2.1	0
13175	A	.	PASS	SRR2100310	87	41	40	0	0	4	4.7	0
13175	A	.	PASS	ERR502514	99	46	38	0	0	6	6.2.1	0
13175	A	.	PASS	ERR2679250	32	19	10	0	0	6	6.3.3	0
13175	A	.	PASS	ERR3170468	44	21	19	0	0	6	6	0
13175	A	.	PASS	ERR551440	7	4	3	0	0	6	6.2.3	0
13175	A	.	PASS	SRR6397637	137	54	75	0	0	4	4.4.1	0
13175	A	.	PASS	ERR2503397	29	9	15	0	0	4	4.1.4	0
13175	A	.	PASS	ERR553341	45	24	21	0	0	6	6.1.1	0
13175	A	.	PASS	ERR3170411	36	17	15	0	0	6	6.3.1	0
13175	A	.	PASS	SRR5073516	102	56	35	0	0	4	4.2.2	0
13175	A	.	PASS	ERR3170412	85	51	24	0	0	6	6.3.1	0
13175	A	.	PASS	ERR2514310	42	20	12	0	0	4	4.1.1	0
13175	A	.	PASS	ERR2514349	99	52	40	0	0	6	6.3.1	0
13175	A	.	PASS	ERR1082116	173	95	74	0	0	6	6.3.1	0
13175	A	.	PASS	SRR10828835	138	70	42	0	0	8	8	0
13175	A	.	PASS	SRR6046675	81	41	24	0	0	6	6.3.1	0
13175	A	.	PASS	SRR6152881	168	74	86	0	0	1	1	0
13175	A	.	PASS	ERR3170439	106	58	35	0	0	6	6.3.3	0
13175	A	.	PASS	ERR552294	63	38	22	0	0	6	6.2.3	0
13175	A	.	PASS	SRR4034443	65	29	25	0	0	4	4.3.2	0
13175	A	.	PASS	ERR3170431	82	29	38	0	0	6	6.2.1	0
13175	A	.	PASS	SRR2100487	94	41	46	0	0	4	4.8.2	0
13175	A	.	PASS	ERR181699	207	95	108	0	0	4	4.3.4	0
13175	A	.	PASS	ERR2516906	84	32	49	0	0	2	2.2.1	0
13175	A	.	PASS	ERR751345	94	40	41	0	0	5	5	0
13175	A	.	PASS	ERR550712	93	48	30	0	0	6	6.2.2	0
13175	A	.	PASS	ERR234254	151	63	80	0	0	6	6.1.1	0
13175	A	.	PASS	ERR751297	97	52	35	0	0	6	6.2.1	0
13175	A	.	PASS	ERR751294	104	50	50	0	0	6	6.1.1	0
13175	A	.	PASS	ERR2704688	92	50	31	0	0	6	6.2.1	0
13175	A	.	PASS	ERR552334	140	90	48	0	0	4	4.3	0
13175	A	.	PASS	ERR551711	39	15	17	0	0	6	6.1.1	0
13175	A	.	PASS	ERR3170416	79	39	30	0	0	6	6.3.1	0
13175	A	.	PASS	SRR2101264	99	52	35	0	0	6	6.3.1	0
13175	A	T	PASS	ERR1082114	63	31	29	0	1	6	6.1.1	0.0163934
13175	A	.	PASS	SRR6046374	82	47	21	0	0	4	4.1.1	0
13175	A	.	PASS	ERR702401	91	42	43	0	0	6	6.2.1	0
13175	A	.	PASS	ERR3170410	58	32	21	0	0	6	6.3.1	0
13175	A	.	PASS	ERR2514403	109	44	41	0	0	6	6.2.2	0
13175	A	.	PASS	SRR1103472	18	6	10	0	0	6	6	0
13175	A	.	PASS	ERR2510290	49	23	19	0	0	4	4.6.2	0
13175	A	.	PASS	ERR551608	150	95	54	0	0	4	4.2.2	0
13175	A	.	PASS	SRR998621	12	6	6	0	0	6	6	0
13175	A	.	PASS	ERR553286	72	28	32	0	0	6	6.2.2	0
13175	A	.	PASS	ERR1971872	142	64	65	0	0	7	7	0
13175	A	.	PASS	ERR2517328	172	92	56	0	0	1	1.2.1	0
13175	A	.	PASS	ERR3170446	76	32	27	0	0	6	6.3.3	0
13175	A	.	PASS	ERR1082136	188	109	73	0	0	6	6.3.2	0
13175	A	.	PASS	ERR775768	116	47	60	0	0	1	1.1.3	0
13175	A	.	PASS	ERR3170430	117	65	44	0	0	6	6.2.1	0
13175	A	.	PASS	ERR552247	27	11	12	0	0	6	6.2.2	0
13175	A	.	PASS	ERR2516338	24	10	8	0	0	6	6.3.1	0
13175	A	.	PASS	ERR502912	48	20	23	0	0	2	2.2	0
13175	A	.	PASS	ERR2704687	99	51	31	0	0	6	6.3.1	0
13175	A	.	PASS	ERR3170482	57	26	20	0	0	6	6.3.1	0
13175	A	.	PASS	ERR181314	184	116	64	0	0	9	9	0
13175	A	.	PASS	SRR2100539	52	26	23	0	0	6	6	0
13175	A	G	PASS	SRR5709792	54	19	30	1	0	1	1.1	0.02
13175	A	.	PASS	ERR1035354	96	24	35	0	0	4	4.1.1	0
13175	A	.	PASS	ERR3170487	46	24	18	0	0	6	6.3.2	0
13175	A	.	PASS	ERR216928	23	11	11	0	0	4	4.9.1	0
13175	A	.	PASS	ERR2514206	119	42	64	0	0	6	6.1.1	0
13175	A	.	PASS	ERR3170420	119	66	37	0	0	6	6.3.1	0
13175	A	.	PASS	ERR551857	83	44	25	0	0	6	6.3.3	0
13175	A	.	PASS	ERR553000	71	26	31	0	0	6	6.2.2	0
13175	A	.	PASS	ERR3170470	55	22	26	0	0	6	6.3.1	0
13175	A	.	PASS	ERR752017	101	46	45	0	0	4	4.4	0
13175	A	.	PASS	ERR439990	87	37	45	0	0	6	6	0
13175	A	.	PASS	ERR234148	105	42	54	0	0	6	6.3.1	0
13175	A	.	PASS	ERR1034591	463	227	231	0	0	3	3.1	0
13175	A	.	PASS	SRR1162789	287	128	131	0	0	6	6.3.1	0
13175	A	.	PASS	SRR6045805	43	18	22	0	0	4	4.3.1	0
13175	A	.	PASS	ERR2679258	36	18	16	0	0	6	6.3.3	0
13175	A	.	PASS	ERR2510362	58	28	21	0	0	4	4.6.5	0
13175	A	.	PASS	SRR6046417	64	40	19	0	0	3	3	0
13175	A	.	PASS	ERR1215461	58	33	22	0	0	6	6.3.1	0
13175	A	.	PASS	SRR6256978	96	43	31	0	0	2	2.2.2	0
13175	A	.	PASS	ERR1082120	180	73	102	0	0	5	5.1.1	0
13175	A	.	PASS	ERR067752	70	29	40	0	0	4	4.2.1	0
13175	A	.	PASS	ERR751321	103	43	47	0	0	6	6.3.1	0
13175	A	.	PASS	SRR7517687	98	59	34	0	0	6	6.2.3	0
13175	A	G	PASS	SRR833048	178	83	91	1	0	4	4.3.3	0.00571429
13175	A	.	PASS	ERR502534	122	53	54	0	0	6	6.3.1	0
13175	A	.	PASS	SRR998645	9	4	5	0	0	6	6	0
13175	A	.	PASS	ERR502537	76	36	36	0	0	6	6	0
13175	A	.	PASS	ERR2517223	145	72	49	0	0	3	3.2	0
13175	A	.	PASS	ERR751306	118	57	57	0	0	6	6.3.1	0
13175	A	.	PASS	ERR182010	67	32	33	0	0	1	1.3.1	0
13175	A	.	PASS	ERR176689	42	14	26	0	0	1	1.1.3	0
13175	A	.	PASS	SRR4035875	54	18	24	0	0	4	4.3.2	0
13175	A	.	PASS	ERR552930	163	77	54	0	0	6	6.3.1	0
13175	A	.	PASS	ERR2512961	36	13	16	0	0	4	4.1.1	0
13175	A	.	PASS	ERR551953	69	42	26	0	0	4	4.8.1	0
13175	A	.	PASS	ERR2510777	96	55	32	0	0	6	6.3.1	0
13175	A	.	PASS	ERR2513507	212	95	80	0	0	1	1.3.2	0
13175	A	.	PASS	ERR752290	98	40	52	0	0	1	1.1.3	0
13175	A	.	PASS	ERR3170421	110	51	44	0	0	5	5.1.4	0
13175	A	.	PASS	ERR125604	81	42	37	0	0	Bovis	Bovis	0
13175	A	.	PASS	ERR3170472	128	66	50	0	0	6	6.3.1	0
13175	A	.	PASS	SRR5073542	83	45	30	0	0	1	1.1.1	0
13175	A	.	PASS	ERR3170406	51	21	22	0	0	6	6.3.1	0
13175	A	.	PASS	ERR551419	58	25	25	0	0	6	6.2.3	0
13175	A	.	PASS	SRR998582	23	10	13	0	0	6	6.3.1	0
13175	A	.	PASS	ERR2383628	228	114	113	0	0	6	6.1.1	0
13175	A	.	PASS	ERR1215471	105	52	48	0	0	6	6.3.1	0
13175	A	.	PASS	SRR2100902	41	14	16	0	0	6	6.3.1	0
13175	A	.	PASS	ERR3170462	65	33	22	0	0	6	6.3.3	0
13175	A	.	PASS	ERR553088	49	32	17	0	0	1	1.2	0
13175	A	.	PASS	ERR3170458	168	93	56	0	0	6	6.3.1	0
13175	A	.	PASS	ERR552431	92	63	23	0	0	4	4.1.3	0
13175	A	.	PASS	ERR2510816	16	4	12	0	0	6	6.1.1	0
13175	A	.	PASS	ERR760600	165	68	69	0	0	4	4.1.2	0
13175	A	.	PASS	ERR2512825	48	23	15	0	0	3	3.1.2	0
13175	A	.	PASS	ERR1193829	213	121	84	0	0	4	4.3.1	0
13175	A	.	PASS	ERR550942	46	24	17	0	0	6	6.2.3	0
13175	A	.	PASS	ERR2704811	276	141	134	0	0	6	6.1	0
13175	A	.	PASS	SRR2100856	58	30	22	0	0	3	3.1.2	0
13175	A	.	PASS	ERR2516316	70	32	20	0	0	6	6.3.1	0
13175	A	.	PASS	ERR3170481	75	28	30	0	0	6	6.3.3	0
13175	A	.	PASS	ERR551070	159	73	57	0	0	6	6.3.3	0
13175	A	.	PASS	ERR3170449	69	31	23	0	0	6	6.3.1	0
13175	A	.	PASS	ERR3170426	57	33	18	0	0	6	6.2.3	0
13175	A	.	PASS	ERR2510791	57	35	17	0	0	6	6.3.1	0
13175	A	.	PASS	SRR2101277	108	45	43	0	0	4	4.6.3	0
13175	A	.	PASS	ERR3170447	32	16	13	0	0	6	6.3.1	0
13175	A	.	PASS	SRR1175117	45	23	18	0	0	3	3.1.2	0
13175	A	.	PASS	ERR502506	108	50	52	0	0	6	6.2.1	0
13175	A	.	PASS	ERR751315	113	55	45	0	0	5	5.1.3	0
13175	A	.	PASS	ERR502527	92	43	36	0	0	6	6.2.2	0
13175	A	.	PASS	SRR998642	20	7	13	0	0	6	6.1.1	0
13175	A	.	PASS	ERR3170400	46	22	22	0	0	6	6.3.1	0
13175	A	.	PASS	ERR702424	103	39	55	0	0	6	6.3.1	0
13175	A	.	PASS	ERR144613	339	160	168	0	0	4	4.1	0
13175	A	.	PASS	ERR551118	68	32	24	0	0	6	6.2.2	0
13175	A	.	PASS	ERR702421	90	39	45	0	0	6	6.3.1	0
13175	A	.	PASS	ERR3170453	71	26	25	0	0	6	6.2.1	0
13175	A	.	PASS	ERR2510746	12	6	6	0	0	2	2.2.1	0
13175	A	.	PASS	ERR3170454	48	21	18	0	0	6	6.3.1	0
13175	A	.	PASS	ERR551732	211	127	76	0	0	6	6.3.1	0
13175	A	.	PASS	ERR751342	101	44	49	0	0	6	6.3.1	0
13175	A	.	PASS	ERR751309	110	51	51	0	0	6	6.3.1	0
13175	A	.	PASS	ERR2679278	63	27	15	0	0	6	6.3.3	0
13175	A	.	PASS	ERR751311	124	55	65	0	0	5	5.1.5	0
13175	A	.	PASS	ERR502533	104	48	53	0	0	6	6.3.1	0
13175	A	.	PASS	SRR5818596	32	16	11	0	0	4	4.2	0
13175	A	.	PASS	ERR234261	174	75	89	0	0	6	6.1.3	0
13175	A	.	PASS	ERR3170478	27	8	16	0	0	6	6.3.2	0
13175	A	.	PASS	ERR1082113	172	72	96	0	0	6	6.3.1	0
13175	A	.	PASS	ERR751508	109	46	50	0	0	4	4.3.4	0
13175	A	.	PASS	ERR1035363	99	45	54	0	0	4	4.6.4	0
13175	A	.	PASS	SRR998579	88	44	31	0	0	6	6.3.3	0
13175	A	.	PASS	ERR702425	135	67	56	0	0	6	6.2.1	0
13175	A	.	PASS	ERR551089	76	38	28	0	0	6	6.3.3	0
13175	A	.	PASS	ERR1215460	28	15	12	0	0	6	6.3.1	0
13175	A	.	PASS	ERR1082122	172	92	75	0	0	5	5.1.2	0
13175	A	.	PASS	ERR234106	107	44	61	0	0	6	6.3.2	0
13175	A	.	PASS	ERR1082133	221	129	86	0	0	6	6.3.1	0
13175	A	.	PASS	ERR3170448	37	12	20	0	0	6	6.3.1	0
13175	A	.	PASS	ERR3170427	58	28	19	0	0	6	6.2.1	0
13175	A	.	PASS	ERR1082130	235	105	123	0	0	6	6.1.1	0
13175	A	.	PASS	ERR3170452	85	37	31	0	0	6	6.3.1	0
13175	A	.	PASS	ERR2513326	88	50	29	0	0	6	6.1.1	0
13175	A	.	PASS	ERR551915	104	44	33	0	0	6	6.2.2	0
13175	A	.	PASS	SRR058375	41	29	12	0	0	4	4.1.1	0
13175	A	.	PASS	ERR551932	174	118	50	0	0	6	6.3.1	0
13175	A	.	PASS	ERR1203062	164	87	72	0	0	6	6.2.3	0
13175	A	.	PASS	ERR2510786	40	26	12	0	0	6	6.3.1	0
13175	A	.	PASS	ERR234257	158	64	92	0	0	6	6.3.1	0
13175	A	.	PASS	ERR234255	147	73	68	0	0	6	6.1.2	0
13175	A	.	PASS	ERR550983	225	133	86	0	0	6	6.2.2	0
13175	A	.	PASS	SRR6046226	33	12	11	0	0	4	4.8	0
13175	A	.	PASS	ERR702434	106	47	52	0	0	6	6.3.1	0
13175	A	.	PASS	SRR1103551	7	5	1	0	0	6	6.2.1	0
13175	A	.	PASS	ERR3170479	67	35	26	0	0	6	6	0
13175	A	.	PASS	ERR2514738	23	11	9	0	0	orgis	orgis	0
13175	A	.	PASS	ERR2517358	106	59	36	0	0	4	4.3.4	0
13175	A	.	PASS	ERR551901	67	40	25	0	0	6	6.3.2	0
13175	A	.	PASS	SRR998599	55	23	26	0	0	6	6.3.1	0
13175	A	.	PASS	ERR1203072	140	64	75	0	0	6	6.3.1	0
13175	A	.	PASS	ERR3170425	45	24	13	0	0	6	6.3.1	0
13175	A	.	PASS	SRR6153268	158	66	84	0	0	2	2.2.1	0
13175	A	.	PASS	ERR552964	22	12	7	0	0	6	6.3.2	0
13175	A	.	PASS	SRR4114391	69	37	27	0	0	4	4.3.4	0
13175	A	.	PASS	ERR2706928	130	69	44	0	0	5	5.2	0
13175	A	T	PASS	ERR2707213	135	71	54	1	0	4	4.9	0.00793651
13175	A	.	PASS	SRR6397931	193	90	89	0	0	4	4.2.1	0
13175	A	.	PASS	ERR2514918	127	43	66	0	0	6	6.2.2	0
13175	A	.	PASS	ERR439989	92	45	46	0	0	6	6	0
13175	A	.	PASS	ERR234150	86	55	28	0	0	6	6.3.1	0
13175	A	.	PASS	ERR038741	167	81	84	0	0	4	4.2.2	0
13175	A	.	PASS	ERR3170433	158	76	64	0	0	6	6.3.2	0
13175	A	.	PASS	ERR502523	77	41	33	0	0	6	6	0
13175	A	.	PASS	ERR751331	130	58	65	0	0	6	6	0
13175	A	.	PASS	ERR181728	55	26	27	0	0	1	1.1.2	0
13175	A	.	PASS	ERR2704681	98	43	37	0	0	6	6.1.1	0
13175	A	.	PASS	ERR400537	94	46	47	0	0	6	6.1.3	0
13175	A	.	PASS	ERR234184	64	37	25	0	0	6	6.3.1	0
13175	A	.	PASS	ERR1035153	58	27	30	0	0	4	4.5	0
13175	A	.	PASS	ERR2679282	50	36	11	0	0	6	6.3.1	0
13175	A	.	PASS	ERR2512716	45	23	16	0	0	4	4.6.2	0
13175	A	.	PASS	ERR1082141	178	100	72	0	0	6	6.1.1	0
13175	A	.	PASS	SRR998606	120	54	52	0	0	6	6.2.1	0
13175	A	.	PASS	ERR1082140	227	119	104	0	0	6	6.3.1	0
13175	A	.	PASS	ERR3170469	30	11	15	0	0	6	6.3.1	0
13175	A	.	PASS	SRR2101252	98	40	44	0	0	1	1.1.3	0
13175	A	.	PASS	ERR3170465	49	22	24	0	0	5	5.1	0
13175	A	.	PASS	ERR1215465	99	48	43	0	0	5	5.3	0
13175	A	.	PASS	ERR3170432	68	32	25	0	0	6	6.3.1	0
13175	A	.	PASS	ERR3170437	97	48	33	0	0	6	6.3.1	0
13175	A	.	PASS	ERR2181458	48	19	11	0	0	6	6.2.3	0
13175	A	.	PASS	ERR502525	129	61	64	0	0	6	6.2.1	0
13175	A	.	PASS	ERR2199806	78	36	31	0	0	4	4.1.2	0
13175	A	.	PASS	ERR502522	92	44	44	0	0	6	6.3.1	0
13175	A	.	PASS	ERR2517500	106	57	27	0	0	6	6.2.3	0
13175	A	.	PASS	ERR2512633	26	12	10	0	0	6	6	0
13175	A	.	PASS	ERR2245283	16	7	5	0	0	3	3.1.1	0
13175	A	.	PASS	ERR2517594	125	71	35	0	0	6	6.1.2	0
13175	A	.	PASS	ERR502516	102	53	39	0	0	6	6.3.1	0
13228	G	.	PASS	ERR502516	103	50	44	0	0	6	6.3.1	0
13228	G	.	PASS	ERR2245283	16	9	4	0	0	3	3.1.1	0
13228	G	.	PASS	ERR751341	122	59	54	0	0	6	6.2.1	0
13228	G	.	PASS	ERR2517594	170	100	45	0	0	6	6.1.2	0
13228	G	.	PASS	ERR2181458	44	17	9	0	0	6	6.2.3	0
13228	G	.	PASS	ERR502525	105	52	51	0	0	6	6.2.1	0
13228	G	.	PASS	ERR2199806	90	38	30	0	0	4	4.1.2	0
13228	G	.	PASS	ERR502522	90	38	49	0	0	6	6.3.1	0
13228	G	.	PASS	ERR1215465	107	49	55	0	0	5	5.3	0
13228	G	.	PASS	ERR3170432	73	31	33	0	0	6	6.3.1	0
13228	G	.	PASS	ERR2512633	22	11	9	0	0	6	6	0
13228	G	.	PASS	ERR3170437	88	44	33	0	0	6	6.3.1	0
13228	G	.	PASS	SRR10828835	138	62	52	0	0	8	8	0
13228	G	.	PASS	ERR3170469	44	19	21	0	0	6	6.3.1	0
13228	G	.	PASS	SRR2101252	96	40	41	0	0	1	1.1.3	0
13228	G	.	PASS	ERR551608	180	106	63	0	0	4	4.2.2	0
13228	G	.	PASS	ERR3170465	57	27	27	0	0	5	5.1	0
13228	G	.	PASS	SRR7341643	40	15	16	0	0	4	4.4.1	0
13228	G	.	PASS	ERR2512716	55	28	25	0	0	4	4.6.2	0
13228	G	.	PASS	SRR998606	131	48	58	0	0	6	6.2.1	0
13228	G	.	PASS	ERR1082140	209	101	105	0	0	6	6.3.1	0
13228	G	.	PASS	ERR234184	61	37	22	0	0	6	6.3.1	0
13228	G	.	PASS	ERR1035153	56	27	29	0	0	4	4.5	0
13228	G	.	PASS	SRR998645	15	5	10	0	0	6	6	0
13228	GCCCCCC	GCCCCCCCC	PASS	SRR998645	15	5	7	0	3	6	6	0.2
13228	G	.	PASS	ERR2679282	56	37	12	0	0	6	6.3.1	0
13228	G	.	PASS	ERR751331	139	61	65	0	0	6	6	0
13228	G	.	PASS	ERR181728	68	30	37	0	0	1	1.1.2	0
13228	G	.	PASS	ERR2704681	112	51	39	0	0	6	6.1.1	0
13228	G	.	PASS	ERR400537	90	48	42	0	0	6	6.1.3	0
13228	G	.	PASS	ERR2517395	61	31	24	0	0	1	1.2.2	0
13228	G	.	PASS	ERR502523	82	41	38	0	0	6	6	0
13228	G	.	PASS	ERR038741	175	91	79	0	0	4	4.2.2	0
13228	G	.	PASS	ERR3170433	154	77	62	0	0	6	6.3.2	0
13228	G	.	PASS	ERR2517500	107	54	38	0	0	6	6.2.3	0
13228	G	.	PASS	ERR2707213	113	51	51	0	0	4	4.9	0
13228	G	.	PASS	SRR6397931	190	77	96	0	0	4	4.2.1	0
13228	G	.	PASS	ERR2514918	119	49	60	0	0	6	6.2.2	0
13228	G	.	PASS	ERR439989	109	47	56	0	0	6	6	0
13228	G	.	PASS	ERR552964	26	14	10	0	0	6	6.3.2	0
13228	G	.	PASS	SRR4114391	62	41	17	0	0	4	4.3.4	0
13228	GCCCCCC	GCCCCCCCC,GCCCCCCC	PASS	SRR998609	20	7	11	1	1	6	6.3.1	0.1
13228	G	.	PASS	ERR2706928	120	53	42	0	0	5	5.2	0
13228	G	.	PASS	ERR551901	72	41	25	0	0	6	6.3.2	0
13228	G	.	PASS	SRR998599	53	19	28	0	0	6	6.3.1	0
13228	G	.	PASS	ERR1203072	135	60	74	0	0	6	6.3.1	0
13228	G	.	PASS	SRR6153268	156	71	72	0	0	2	2.2.1	0
13228	G	.	PASS	SRR1103551	10	4	5	0	0	6	6.2.1	0
13228	G	.	PASS	ERR234257	146	66	71	0	0	6	6.3.1	0
13228	G	.	PASS	ERR2514738	33	14	11	0	0	orgis	orgis	0
13228	G	.	PASS	ERR234255	158	78	61	0	0	6	6.1.2	0
13228	G	.	PASS	ERR550983	273	157	112	0	0	6	6.2.2	0
13228	G	.	PASS	SRR6046226	43	12	18	0	0	4	4.8	0
13228	G	.	PASS	ERR702434	102	48	51	0	0	6	6.3.1	0
13228	G	.	PASS	ERR551932	184	101	75	0	0	6	6.3.1	0
13228	G	.	PASS	ERR1203062	162	85	72	0	0	6	6.2.3	0
13228	G	.	PASS	ERR2510786	41	25	13	0	0	6	6.3.1	0
13228	G	.	PASS	SRR998579	88	40	34	0	0	6	6.3.3	0
13228	G	.	PASS	ERR3170425	56	24	25	0	0	6	6.3.1	0
13228	G	A,C	PASS	ERR2513326	80	37	35	0	2	6	6.1.1	0.027027
13228	G	.	PASS	ERR551915	106	46	32	0	0	6	6.2.2	0
13228	G	.	PASS	SRR058375	77	41	30	0	0	4	4.1.1	0
13228	G	.	PASS	ERR552930	189	87	59	0	0	6	6.3.1	0
13228	G	.	PASS	ERR3170427	72	28	27	0	0	6	6.2.1	0
13228	G	.	PASS	ERR1082130	237	115	119	0	0	6	6.1.1	0
13228	G	.	PASS	SRR998609	20	8	12	0	0	6	6.3.1	0
13228	G	.	PASS	ERR551089	90	36	35	0	0	6	6.3.3	0
13228	G	.	PASS	ERR3170421	119	58	47	0	0	5	5.1.4	0
13228	G	.	PASS	ERR1215460	32	16	16	0	0	6	6.3.1	0
13228	G	T	PASS	ERR1082122	173	91	77	0	1	5	5.1.2	0.00591716
13228	G	.	PASS	ERR234106	136	66	60	0	0	6	6.3.2	0
13228	G	.	PASS	ERR751508	125	50	65	0	0	4	4.3.4	0
13228	G	.	PASS	ERR1035363	103	42	56	0	0	4	4.6.4	0
13228	G	.	PASS	ERR3170479	65	33	28	0	0	6	6	0
13228	G	.	PASS	ERR702425	119	50	57	0	0	6	6.2.1	0
13228	G	.	PASS	ERR1034591	506	252	247	0	0	3	3.1	0
13228	G	.	PASS	SRR5818596	27	14	9	0	0	4	4.2	0
13228	G	.	PASS	ERR234261	186	79	89	0	0	6	6.1.3	0
13228	G	.	PASS	ERR234150	115	77	29	0	0	6	6.3.1	0
13228	G	.	PASS	ERR751309	100	36	56	0	0	6	6.3.1	0
13228	G	.	PASS	ERR2679278	64	29	16	0	0	6	6.3.3	0
13228	G	.	PASS	ERR2510746	16	11	4	0	0	2	2.2.1	0
13228	G	.	PASS	ERR3170454	46	23	17	0	0	6	6.3.1	0
13228	G	.	PASS	ERR551732	237	113	111	0	0	6	6.3.1	0
13228	G	.	PASS	ERR3170452	96	36	38	0	0	6	6.3.1	0
13228	G	.	PASS	ERR702424	93	39	43	0	0	6	6.3.1	0
13228	G	.	PASS	ERR144613	334	140	177	0	0	4	4.1	0
13228	G	.	PASS	ERR551118	69	35	23	0	0	6	6.2.2	0
13228	G	.	PASS	ERR3170472	122	62	51	0	0	6	6.3.1	0
13228	G	.	PASS	ERR2679250	42	26	12	0	0	6	6.3.3	0
13228	G	.	PASS	SRR998642	16	6	10	0	0	6	6.1.1	0
13228	G	.	PASS	ERR1082113	183	66	114	0	0	6	6.3.1	0
13228	G	.	PASS	ERR3170478	22	6	14	0	0	6	6.3.2	0
13228	G	.	PASS	SRR6397637	131	48	75	0	0	4	4.4.1	0
13228	G	.	PASS	ERR3170400	40	18	21	0	0	6	6.3.1	0
13228	G	.	PASS	ERR1971872	140	59	66	0	0	7	7	0
13228	G	T	PASS	ERR502506	111	56	48	1	0	6	6.2.1	0.00952381
13228	G	.	PASS	ERR2517358	122	54	52	0	0	4	4.3.4	0
13228	G	.	PASS	ERR751315	107	47	47	0	0	5	5.1.3	0
13228	G	.	PASS	ERR3170426	67	29	34	0	0	6	6.2.3	0
13228	G	.	PASS	ERR2510791	63	39	19	0	0	6	6.3.1	0
13228	G	.	PASS	SRR2101277	108	39	58	0	0	4	4.6.3	0
13228	G	.	PASS	ERR3170447	30	13	16	0	0	6	6.3.1	0
13228	G	.	PASS	ERR2516316	74	36	25	0	0	6	6.3.1	0
13228	G	.	PASS	ERR3170481	71	31	27	0	0	6	6.3.3	0
13228	G	.	PASS	ERR551070	187	83	59	0	0	6	6.3.3	0
13228	G	.	PASS	ERR3170449	82	39	21	0	0	6	6.3.1	0
13228	G	T	PASS	ERR1193829	213	115	84	1	0	4	4.3.1	0.005
13228	G	.	PASS	ERR176689	46	16	29	0	0	1	1.1.3	0
13228	G	A	PASS	SRR2100856	75	36	27	0	1	3	3.1.2	0.015625
13228	G	.	PASS	ERR550942	58	27	19	0	0	6	6.2.3	0
13228	G	.	PASS	ERR2704811	278	139	138	0	0	6	6.1	0
13228	G	.	PASS	ERR552431	100	59	33	0	0	4	4.1.3	0
13228	G	.	PASS	ERR760600	133	44	68	0	0	4	4.1.2	0
13228	G	.	PASS	ERR2512825	58	25	19	0	0	3	3.1.2	0
13228	G	.	PASS	SRR2100902	45	17	21	0	0	6	6.3.1	0
13228	G	.	PASS	ERR3170462	69	35	24	0	0	6	6.3.3	0
13228	G	.	PASS	ERR3170420	126	58	48	0	0	6	6.3.1	0
13228	G	.	PASS	ERR553088	63	28	33	0	0	1	1.2	0
13228	G	.	PASS	SRR6046417	74	43	24	0	0	3	3	0
13228	G	.	PASS	ERR551419	60	25	22	0	0	6	6.2.3	0
13228	G	.	PASS	ERR3170470	43	21	20	0	0	6	6.3.1	0
13228	G	A	PASS	ERR1215471	109	59	47	1	1	6	6.3.1	0.0185185
13228	G	.	PASS	ERR125604	92	53	36	0	0	Bovis	Bovis	0
13228	GCCCCCC	GCCCCC	PASS	ERR125604	92	4	6	43	32	Bovis	Bovis	0.882353
13228	G	.	PASS	ERR3170406	55	28	17	0	0	6	6.3.1	0
13228	G	.	PASS	ERR2383628	240	104	135	0	0	6	6.1.1	0
13228	G	.	PASS	SRR5073542	101	46	42	0	0	1	1.1.1	0
13228	G	.	PASS	ERR2510777	97	50	38	0	0	6	6.3.1	0
13228	G	.	PASS	ERR2513507	271	149	66	0	0	1	1.3.2	0
13228	G	.	PASS	ERR752290	83	39	38	0	0	1	1.1.3	0
13228	G	.	PASS	SRR4035875	63	26	24	0	0	4	4.3.2	0
13228	G	.	PASS	ERR2512961	28	11	15	0	0	4	4.1.1	0
13228	G	.	PASS	ERR2510816	16	10	6	0	0	6	6.1.1	0
13228	G	.	PASS	ERR551953	64	40	22	0	0	4	4.8.1	0
13228	G	.	PASS	ERR502537	81	42	39	0	0	6	6	0
13228	G	.	PASS	ERR2517223	138	78	43	0	0	3	3.2	0
13228	G	.	PASS	ERR502533	101	48	46	0	0	6	6.3.1	0
13228	G	T	PASS	ERR182010	73	34	37	1	0	1	1.3.1	0.0138889
13228	G	.	PASS	SRR833048	191	89	95	0	0	4	4.3.3	0
13228	G	.	PASS	ERR3170446	74	34	28	0	0	6	6.3.3	0
13228	G	.	PASS	ERR3170487	53	18	27	0	0	6	6.3.2	0
13228	G	A	PASS	ERR502534	131	59	61	0	1	6	6.3.1	0.00826446
13228	G	.	PASS	ERR751306	109	50	49	0	0	6	6.3.1	0
13228	G	.	PASS	ERR067752	64	37	27	0	0	4	4.2.1	0
13228	G	.	PASS	ERR502514	101	48	41	0	0	6	6.2.1	0
13228	G	.	PASS	ERR751321	105	51	47	0	0	6	6.3.1	0
13228	G	.	PASS	ERR502527	100	44	41	0	0	6	6.2.2	0
13228	G	.	PASS	ERR2510362	51	19	28	0	0	4	4.6.5	0
13228	G	.	PASS	ERR1215461	67	39	28	0	0	6	6.3.1	0
13228	G	.	PASS	ERR1082120	151	72	77	0	0	5	5.1.1	0
13228	G	.	PASS	ERR751311	134	58	65	0	0	5	5.1.5	0
13228	G	.	PASS	SRR1162789	316	138	142	0	0	6	6.3.1	0
13228	G	.	PASS	SRR6045805	48	26	18	0	0	4	4.3.1	0
13228	G	.	PASS	SRR6256978	107	37	44	0	0	2	2.2.2	0
13228	G	.	PASS	ERR702421	98	49	45	0	0	6	6.3.1	0
13228	G	.	PASS	ERR752017	93	37	47	0	0	4	4.4	0
13228	G	.	PASS	ERR439990	89	38	43	0	0	6	6	0
13228	G	.	PASS	ERR234148	110	63	40	0	0	6	6.3.1	0
13228	G	.	PASS	ERR2514206	115	44	65	0	0	6	6.1.1	0
13228	G	.	PASS	ERR3170453	79	33	27	0	0	6	6.2.1	0
13228	G	.	PASS	ERR551857	96	38	33	0	0	6	6.3.3	0
13228	G	.	PASS	ERR553000	73	28	26	0	0	6	6.2.2	0
13228	G	.	PASS	SRR5709792	46	17	26	0	0	1	1.1	0
13228	G	.	PASS	ERR3170448	38	15	17	0	0	6	6.3.1	0
13228	G	.	PASS	ERR1082133	242	124	112	0	0	6	6.3.1	0
13228	G	.	PASS	SRR7517687	107	56	49	0	0	6	6.2.3	0
13228	G	.	PASS	ERR216928	29	12	16	0	0	4	4.9.1	0
13228	G	.	PASS	ERR3170482	50	17	28	0	0	6	6.3.1	0
13228	G	.	PASS	ERR181314	154	86	67	0	0	9	9	0
13228	G	.	PASS	ERR1035354	65	19	21	0	0	4	4.1.1	0
13228	G	.	PASS	SRR2100539	49	23	23	0	0	6	6	0
13228	G	.	PASS	ERR552247	24	11	9	0	0	6	6.2.2	0
13228	G	A	PASS	ERR2516338	37	8	17	0	1	6	6.3.1	0.0384615
13228	G	.	PASS	ERR502912	46	21	23	0	0	2	2.2	0
13228	G	.	PASS	ERR2704687	107	50	47	0	0	6	6.3.1	0
13228	G	T	PASS	ERR1082136	199	111	84	1	0	6	6.3.2	0.00510204
13228	G	.	PASS	ERR775768	123	57	60	0	0	1	1.1.3	0
13228	G	.	PASS	ERR3170430	124	66	51	0	0	6	6.2.1	0
13228	G	.	PASS	ERR3170438	136	69	42	0	0	6	6.3.1	0
13228	G	.	PASS	SRR998621	14	6	8	0	0	6	6	0
13228	G	.	PASS	ERR553286	76	31	27	0	0	6	6.2.2	0
13228	G	.	PASS	ERR2517328	174	87	62	0	0	1	1.2.1	0
13228	G	.	PASS	ERR502530	85	27	48	0	0	6	6.3.1	0
13228	G	.	PASS	ERR2514403	145	65	45	0	0	6	6.2.2	0
13228	G	.	PASS	SRR998582	27	11	16	0	0	6	6.3.1	0
13228	G	.	PASS	SRR1103472	8	3	5	0	0	6	6	0
13228	G	.	PASS	ERR2510290	42	20	16	0	0	4	4.6.2	0
13228	G	.	PASS	ERR1082114	62	32	29	0	0	6	6.1.1	0
13228	G	.	PASS	SRR6046374	88	48	27	0	0	4	4.1.1	0
13228	G	.	PASS	ERR702401	86	41	36	0	0	6	6.2.1	0
13228	G	.	PASS	ERR3170410	69	34	22	0	0	6	6.3.1	0
13228	G	.	PASS	ERR551711	44	13	18	0	0	6	6.1.1	0
13228	G	.	PASS	ERR3170416	78	44	24	0	0	6	6.3.1	0
13228	G	.	PASS	ERR3170458	169	87	56	0	0	6	6.3.1	0
13228	G	.	PASS	SRR2101264	114	58	40	0	0	6	6.3.1	0
13228	G	.	PASS	ERR2679258	39	23	15	0	0	6	6.3.3	0
13228	G	A	PASS	ERR751297	111	49	43	1	0	6	6.2.1	0.0107527
13228	G	.	PASS	ERR751294	113	52	50	0	0	6	6.1.1	0
13228	G	.	PASS	ERR2704688	108	53	39	0	0	6	6.2.1	0
13228	G	.	PASS	ERR552334	144	73	68	0	0	4	4.3	0
13228	G	.	PASS	ERR1082141	173	87	83	0	0	6	6.1.1	0
13228	G	.	PASS	ERR2516906	96	38	56	0	0	2	2.2.1	0
13228	G	.	PASS	ERR550712	102	49	32	0	0	6	6.2.2	0
13228	G	.	PASS	ERR234254	150	65	69	0	0	6	6.1.1	0
13228	G	.	PASS	SRR4034443	73	24	26	0	0	4	4.3.2	0
13228	G	.	PASS	ERR3170431	73	31	30	0	0	6	6.2.1	0
13228	G	.	PASS	SRR2100487	95	48	43	0	0	4	4.8.2	0
13228	G	.	PASS	ERR751345	91	39	42	0	0	5	5	0
13228	G	.	PASS	ERR181699	221	94	120	0	0	4	4.3.4	0
13228	G	.	PASS	SRR6046675	82	38	25	0	0	6	6.3.1	0
13228	G	.	PASS	SRR6152881	178	77	94	0	0	1	1	0
13228	G	.	PASS	ERR552294	65	38	26	0	0	6	6.2.3	0
13228	G	.	PASS	ERR3170412	76	30	34	0	0	6	6.3.1	0
13228	G	.	PASS	ERR2514349	116	59	42	0	0	6	6.3.1	0
13228	G	.	PASS	ERR1082116	161	77	82	0	0	6	6.3.1	0
13228	G	.	PASS	ERR2503397	35	18	14	0	0	4	4.1.4	0
13228	G	.	PASS	ERR553341	46	19	22	0	0	6	6.1.1	0
13228	G	.	PASS	ERR3170411	37	14	17	0	0	6	6.3.1	0
13228	G	.	PASS	ERR2514310	46	18	18	0	0	4	4.1.1	0
13228	G	.	PASS	SRR5073516	105	57	40	0	0	4	4.2.2	0
13228	G	.	PASS	ERR751342	113	48	49	0	0	6	6.3.1	0
13228	G	.	PASS	ERR3170468	40	13	20	0	0	6	6	0
13228	G	.	PASS	ERR551440	6	1	4	0	0	6	6.2.3	0
13228	G	.	PASS	ERR502528	101	45	49	0	0	6	6.3.1	0
13228	G	.	PASS	ERR502503	114	56	55	0	0	6	6.2.1	0
13228	G	.	PASS	SRR2100310	89	39	43	0	0	4	4.7	0
13228	G	.	PASS	ERR552167	32	23	8	0	0	4	4.8.3	0
13228	G	.	PASS	SRR4034315	82	32	30	0	0	4	4.1.2	0
13228	G	.	PASS	ERR2512610	69	27	33	0	0	4	4.6	0
13228	G	.	PASS	ERR1035311	108	42	66	0	0	4	4.4.1	0
13228	G	.	PASS	ERR3170489	45	21	19	0	0	6	6.3.1	0
13228	G	T	PASS	SRR833113	90	41	41	0	1	2	2.2.1	0.0120482
13228	G	.	PASS	ERR3170439	114	59	33	0	0	6	6.3.3	0
13228	G	.	PASS	SRR1162738	108	55	50	0	0	6	6.3.1	0
13228	G	.	PASS	SRR5710021	128	53	71	0	0	2	2.1	0
13228	G	.	PASS	ERR234186	119	41	63	0	0	6	6.3.2	0
13228	G	.	PASS	ERR3256181	791	331	297	0	0	1	1.2.2	0
13228	G	A	PASS	ERR552272	277	154	115	1	0	4	4	0.0037037
13228	G	A	PASS	ERR1082138	179	93	83	1	0	6	6.3.1	0.00564972
13228	G	.	PASS	ERR2512682	20	14	4	0	0	6	6.1.3	0
13228	G	.	PASS	ERR775759	124	58	59	0	0	1	1.1.1	0
13228	G	.	PASS	ERR046838	60	30	29	0	0	4	4.6.2	0
13228	G	.	PASS	ERR552267	124	50	41	0	0	6	6.2.2	0
13228	G	.	PASS	SRR1175117	40	19	17	0	0	3	3.1.2	0
13228	G	.	PASS	SRR1172233	24	8	16	0	0	4	4.4.1	0
13228	G	.	PASS	SRR998652	112	55	44	0	0	6	6.3.1	0
13228	G	.	PASS	ERR751332	56	29	27	0	0	6	6	0
13228	G	.	PASS	SRR6045496	48	16	21	0	0	6	6	0
13228	G	.	PASS	ERR046730	253	159	88	0	0	3	3.1.2	0
13231	C	.	PASS	ERR038741	181	89	89	0	0	4	4.2.2	0
13231	C	.	PASS	ERR751331	141	63	66	0	0	6	6	0
13231	C	.	PASS	SRR6045496	49	16	22	0	0	6	6	0
13231	C	.	PASS	SRR998652	112	54	43	0	0	6	6.3.1	0
13231	C	.	PASS	ERR046730	252	157	88	0	0	3	3.1.2	0
13231	C	.	PASS	ERR046838	60	28	31	0	0	4	4.6.2	0
13231	C	.	PASS	ERR751332	54	30	23	0	0	6	6	0
13231	C	.	PASS	ERR502523	78	40	37	0	0	6	6	0
13231	C	.	PASS	ERR551608	189	105	74	0	0	4	4.2.2	0
13231	C	.	PASS	SRR10828835	140	62	51	0	0	8	8	0
13231	C	.	PASS	ERR3170469	43	17	20	0	0	6	6.3.1	0
13231	C	A	PASS	ERR3170412	76	28	36	1	0	6	6.3.1	0.0153846
13231	C	.	PASS	ERR2514349	118	59	44	0	0	6	6.3.1	0
13231	C	.	PASS	SRR5073516	106	56	41	0	0	4	4.2.2	0
13231	C	.	PASS	ERR1082116	163	79	77	0	0	6	6.3.1	0
13231	C	.	PASS	ERR553341	49	19	25	0	0	6	6.1.1	0
13231	C	.	PASS	ERR2514310	46	19	18	0	0	4	4.1.1	0
13231	C	.	PASS	ERR3170411	37	14	16	0	0	6	6.3.1	0
13231	C	.	PASS	ERR2503397	34	18	14	0	0	4	4.1.4	0
13231	C	.	PASS	ERR551440	6	2	3	0	0	6	6.2.3	0
13231	C	.	PASS	ERR502503	115	54	56	0	0	6	6.2.1	0
13231	C	.	PASS	ERR751342	112	46	49	0	0	6	6.3.1	0
13231	C	.	PASS	ERR502530	85	29	48	0	0	6	6.3.1	0
13231	C	.	PASS	ERR502528	104	47	50	0	0	6	6.3.1	0
13231	C	.	PASS	ERR2512610	72	28	34	0	0	4	4.6	0
13231	C	.	PASS	ERR2512716	56	28	24	0	0	4	4.6.2	0
13231	C	.	PASS	ERR552167	34	21	12	0	0	4	4.8.3	0
13231	C	.	PASS	ERR3170489	44	17	17	0	0	6	6.3.1	0
13231	C	.	PASS	ERR2516906	93	38	53	0	0	2	2.2.1	0
13231	C	.	PASS	ERR1035311	111	42	69	0	0	4	4.4.1	0
13231	C	.	PASS	ERR3256181	809	332	304	0	0	1	1.2.2	0
13231	C	T	PASS	ERR751297	112	50	41	1	0	6	6.2.1	0.0108696
13231	C	.	PASS	SRR1162738	108	56	51	0	0	6	6.3.1	0
13231	C	.	PASS	ERR234186	115	41	58	0	0	6	6.3.2	0
13231	C	.	PASS	ERR2512682	20	14	4	0	0	6	6.1.3	0
13231	C	.	PASS	ERR775759	124	57	61	0	0	1	1.1.1	0
13231	C	.	PASS	ERR3170439	114	56	38	0	0	6	6.3.3	0
13231	C	.	PASS	ERR1082138	181	95	81	0	0	6	6.3.1	0
13231	C	T	PASS	ERR1082141	179	88	86	2	0	6	6.1.1	0.0113636
13231	C	.	PASS	ERR3170430	120	56	52	0	0	6	6.2.1	0
13231	C	.	PASS	SRR6046675	85	40	29	0	0	6	6.3.1	0
13231	C	.	PASS	ERR552334	157	73	79	0	0	4	4.3	0
13231	C	.	PASS	SRR4034315	87	33	33	0	0	4	4.1.2	0
13231	C	.	PASS	ERR2516338	38	8	17	0	0	6	6.3.1	0
13231	C	.	PASS	ERR550712	102	52	31	0	0	6	6.2.2	0
13231	C	.	PASS	ERR234254	150	64	82	0	0	6	6.1.1	0
13231	C	.	PASS	ERR181699	215	91	118	0	0	4	4.3.4	0
13231	C	.	PASS	SRR5710021	126	51	71	0	0	2	2.1	0
13231	C	G	PASS	SRR833113	87	37	42	1	0	2	2.2.1	0.0125
13231	C	.	PASS	SRR2100487	100	50	46	0	0	4	4.8.2	0
13231	C	.	PASS	ERR751345	94	41	42	0	0	5	5	0
13231	C	.	PASS	ERR552294	68	36	31	0	0	6	6.2.3	0
13231	C	.	PASS	SRR4034443	76	26	28	0	0	4	4.3.2	0
13231	C	.	PASS	SRR6152881	180	81	92	0	0	1	1	0
13231	C	.	PASS	ERR2517328	179	93	61	0	0	1	1.2.1	0
13231	C	.	PASS	SRR2100310	86	39	40	0	0	4	4.7	0
13231	C	.	PASS	ERR553286	77	34	27	0	0	6	6.2.2	0
13231	C	.	PASS	SRR998582	29	11	16	0	0	6	6.3.1	0
13231	C	.	PASS	SRR1103472	9	3	4	0	0	6	6	0
13231	C	.	PASS	ERR2510290	43	18	17	0	0	4	4.6.2	0
13231	C	.	PASS	ERR3170410	69	34	21	0	0	6	6.3.1	0
13231	C	.	PASS	ERR2514403	154	62	47	0	0	6	6.2.2	0
13231	C	.	PASS	SRR6046374	87	45	28	0	0	4	4.1.1	0
13231	C	.	PASS	ERR2679258	41	24	15	0	0	6	6.3.3	0
13231	C	.	PASS	ERR702401	85	41	36	0	0	6	6.2.1	0
13231	C	.	PASS	ERR1082114	64	32	31	0	0	6	6.1.1	0
13231	C	.	PASS	SRR998621	13	5	8	0	0	6	6	0
13231	C	T	PASS	SRR2101264	119	51	46	1	0	6	6.3.1	0.0102041
13231	C	.	PASS	ERR1082120	154	72	78	0	0	5	5.1.1	0
13231	C	.	PASS	ERR551711	44	12	19	0	0	6	6.1.1	0
13231	C	.	PASS	ERR3170416	76	36	24	0	0	6	6.3.1	0
13231	C	.	PASS	ERR751321	111	51	49	0	0	6	6.3.1	0
13231	C	.	PASS	ERR216928	30	13	16	0	0	4	4.9.1	0
13231	C	.	PASS	ERR067752	63	34	28	0	0	4	4.2.1	0
13231	C	.	PASS	ERR502514	99	49	40	0	0	6	6.2.1	0
13231	C	.	PASS	ERR1082133	237	120	105	0	0	6	6.3.1	0
13231	C	.	PASS	SRR7517687	106	54	49	0	0	6	6.2.3	0
13231	C	.	PASS	SRR5709792	44	17	25	0	0	1	1.1	0
13231	C	.	PASS	ERR1035354	61	16	22	0	0	4	4.1.1	0
13231	C	.	PASS	SRR2100539	51	23	24	0	0	6	6	0
13231	C	.	PASS	ERR2704687	111	52	48	0	0	6	6.3.1	0
13231	C	.	PASS	ERR3170482	50	15	27	0	0	6	6.3.1	0
13231	C	.	PASS	ERR2704688	110	54	42	0	0	6	6.2.1	0
13231	C	.	PASS	ERR502912	48	22	23	0	0	2	2.2	0
13231	C	.	PASS	ERR3170438	137	64	47	0	0	6	6.3.1	0
13231	C	.	PASS	ERR552247	23	10	10	0	0	6	6.2.2	0
13231	C	.	PASS	ERR1082136	203	111	85	0	0	6	6.3.2	0
13231	C	.	PASS	ERR1215461	68	38	29	0	0	6	6.3.1	0
13231	C	.	PASS	SRR6256978	107	34	44	0	0	2	2.2.2	0
13231	C	.	PASS	ERR2510362	50	18	27	0	0	4	4.6.5	0
13231	C	.	PASS	SRR1162789	320	141	140	0	0	6	6.3.1	0
13231	C	.	PASS	SRR6045805	49	26	19	0	0	4	4.3.1	0
13231	C	.	PASS	ERR234148	113	67	42	0	0	6	6.3.1	0
13231	C	.	PASS	ERR751311	134	54	67	0	0	5	5.1.5	0
13231	C	.	PASS	ERR752017	99	39	51	0	0	4	4.4	0
13231	C	.	PASS	ERR439990	89	37	44	0	0	6	6	0
13231	C	.	PASS	SRR2100902	47	19	20	0	0	6	6.3.1	0
13231	C	.	PASS	ERR702421	98	48	45	0	0	6	6.3.1	0
13231	C	.	PASS	ERR551857	98	39	33	0	0	6	6.3.3	0
13231	C	.	PASS	ERR553000	71	25	26	0	0	6	6.2.2	0
13231	C	.	PASS	ERR2514206	116	46	63	0	0	6	6.1.1	0
13231	C	.	PASS	ERR3170453	78	34	27	0	0	6	6.2.1	0
13231	C	.	PASS	ERR2510816	17	11	6	0	0	6	6.1.1	0
13231	C	.	PASS	ERR551953	64	40	22	0	0	4	4.8.1	0
13231	C	G	PASS	ERR760600	135	42	72	1	0	4	4.1.2	0.00869565
13231	C	.	PASS	ERR2512961	28	11	15	0	0	4	4.1.1	0
13231	C	.	PASS	ERR502533	104	48	49	0	0	6	6.3.1	0
13231	C	.	PASS	ERR182010	75	35	39	0	0	1	1.3.1	0
13231	C	.	PASS	ERR502537	82	40	40	0	0	6	6	0
13231	C	.	PASS	ERR2517223	151	85	44	0	0	3	3.2	0
13231	C	.	PASS	ERR502534	130	61	60	0	0	6	6.3.1	0
13231	C	.	PASS	ERR751306	114	49	49	0	0	6	6.3.1	0
13231	C	.	PASS	ERR3170487	54	17	27	0	0	6	6.3.2	0
13231	C	.	PASS	ERR751294	119	52	56	0	0	6	6.1.1	0
13231	C	.	PASS	ERR502527	97	42	41	0	0	6	6.2.2	0
13231	C	.	PASS	ERR3170446	72	32	27	0	0	6	6.3.3	0
13231	C	.	PASS	ERR2517594	186	108	47	0	0	6	6.1.2	0
13231	C	T	PASS	ERR3170420	125	0	0	58	41	6	6.3.1	1
13231	C	.	PASS	ERR553088	63	28	32	0	0	1	1.2	0
13231	C	.	PASS	ERR3170462	67	34	23	0	0	6	6.3.3	0
13231	C	.	PASS	ERR3170458	173	81	60	0	0	6	6.3.1	0
13231	C	.	PASS	ERR3170470	44	18	20	0	0	6	6.3.1	0
13231	C	A	PASS	ERR1215471	107	58	48	1	0	6	6.3.1	0.00934579
13231	C	.	PASS	ERR551419	57	22	22	0	0	6	6.2.3	0
13231	C	.	PASS	ERR2383628	237	104	132	0	0	6	6.1.1	0
13231	C	.	PASS	SRR5073542	101	47	42	0	0	1	1.1.1	0
13231	C	.	PASS	ERR125604	96	2	9	0	0	Bovis	Bovis	0
13231	C	.	PASS	ERR3170406	55	28	17	0	0	6	6.3.1	0
13231	C	.	PASS	ERR752290	83	39	37	0	0	1	1.1.3	0
13231	C	.	PASS	ERR551901	80	41	33	0	0	6	6.3.2	0
13231	C	.	PASS	ERR1082122	174	89	81	0	0	5	5.1.2	0
13231	C	.	PASS	ERR3170452	96	37	36	0	0	6	6.3.1	0
13231	C	.	PASS	ERR2510777	98	42	42	0	0	6	6.3.1	0
13231	C	.	PASS	ERR3170454	47	21	18	0	0	6	6.3.1	0
13231	C	.	PASS	ERR3170448	39	16	18	0	0	6	6.3.1	0
13231	C	.	PASS	ERR2510791	62	37	19	0	0	6	6.3.1	0
13231	C	.	PASS	ERR3170481	72	31	28	0	0	6	6.3.3	0
13231	C	.	PASS	ERR550983	293	154	129	0	0	6	6.2.2	0
13231	C	.	PASS	ERR181314	154	83	69	0	0	9	9	0
13231	C	.	PASS	ERR2516316	78	33	28	0	0	6	6.3.1	0
13231	C	.	PASS	ERR550942	57	25	19	0	0	6	6.2.3	0
13231	C	.	PASS	ERR2704811	279	134	145	0	0	6	6.1	0
13231	C	.	PASS	ERR702434	95	47	44	0	0	6	6.3.1	0
13231	C	.	PASS	ERR176689	48	15	32	0	0	1	1.1.3	0
13231	C	.	PASS	ERR2706928	119	51	46	0	0	5	5.2	0
13231	C	.	PASS	SRR2100856	75	36	27	0	0	3	3.1.2	0
13231	C	.	PASS	ERR2512825	60	25	20	0	0	3	3.1.2	0
13231	C	.	PASS	ERR1193829	225	111	99	0	0	4	4.3.1	0
13231	C	.	PASS	ERR552431	100	59	34	0	0	4	4.1.3	0
13231	C	.	PASS	ERR551732	264	110	137	0	0	6	6.3.1	0
13231	C	.	PASS	ERR2510746	15	11	3	0	0	2	2.2.1	0
13231	C	T	PASS	ERR2513507	276	146	67	1	0	1	1.3.2	0.0046729
13231	C	.	PASS	ERR551118	71	35	23	0	0	6	6.2.2	0
13231	C	A	PASS	ERR3170472	119	46	51	1	0	6	6.3.1	0.0102041
13231	C	.	PASS	ERR144613	327	132	179	0	0	4	4.1	0
13231	C	.	PASS	SRR6397637	131	49	76	0	0	4	4.4.1	0
13231	C	.	PASS	ERR3170400	41	14	22	0	0	6	6.3.1	0
13231	C	.	PASS	SRR998642	15	6	7	0	0	6	6.1.1	0
13231	C	.	PASS	ERR1082113	181	65	111	0	0	6	6.3.1	0
13231	C	.	PASS	ERR3170478	22	6	14	0	0	6	6.3.2	0
13231	C	.	PASS	ERR751315	104	44	47	0	0	5	5.1.3	0
13231	C	.	PASS	ERR2679250	41	26	11	0	0	6	6.3.3	0
13231	C	.	PASS	ERR502506	116	58	54	0	0	6	6.2.1	0
13231	C	.	PASS	SRR6046226	45	14	18	0	0	4	4.8	0
13231	C	.	PASS	SRR998579	87	40	34	0	0	6	6.3.3	0
13231	C	.	PASS	ERR234255	162	76	78	0	0	6	6.1.2	0
13231	C	.	PASS	ERR551932	194	97	88	0	0	6	6.3.1	0
13231	C	.	PASS	ERR1203062	168	90	72	0	0	6	6.2.3	0
13231	C	.	PASS	ERR2510786	41	24	12	0	0	6	6.3.1	0
13231	C	.	PASS	ERR551915	104	45	34	0	0	6	6.2.2	0
13231	C	.	PASS	SRR058375	73	40	30	0	0	4	4.1.1	0
13231	C	.	PASS	ERR3170425	58	22	25	0	0	6	6.3.1	0
13231	C	.	PASS	SRR4035875	66	25	25	0	0	4	4.3.2	0
13231	C	.	PASS	ERR2513326	77	38	34	0	0	6	6.1.1	0
13231	C	.	PASS	SRR6046417	76	43	25	0	0	3	3	0
13231	C	.	PASS	ERR552930	192	91	59	0	0	6	6.3.1	0
13231	C	.	PASS	ERR3170427	76	27	29	0	0	6	6.2.1	0
13231	C	.	PASS	SRR2101277	107	42	54	0	0	4	4.6.3	0
13231	C	.	PASS	ERR3170447	29	11	16	0	0	6	6.3.1	0
13231	C	.	PASS	ERR775768	126	60	60	0	0	1	1.1.3	0
13231	C	.	PASS	ERR3170449	83	39	21	0	0	6	6.3.1	0
13231	C	.	PASS	ERR1082130	235	111	115	0	0	6	6.1.1	0
13231	C	.	PASS	ERR2517358	122	56	50	0	0	4	4.3.4	0
13231	C	.	PASS	ERR234106	137	59	70	0	0	6	6.3.2	0
13231	C	.	PASS	ERR1971872	138	58	64	0	0	7	7	0
13231	C	A	PASS	ERR3170421	120	46	48	1	0	5	5.1.4	0.0105263
13231	C	.	PASS	ERR1215460	33	16	17	0	0	6	6.3.1	0
13231	C	.	PASS	ERR1035363	103	45	56	0	0	4	4.6.4	0
13231	C	.	PASS	ERR702424	91	38	42	0	0	6	6.3.1	0
13231	C	.	PASS	ERR3170479	65	30	28	0	0	6	6	0
13231	C	.	PASS	ERR751508	124	50	64	0	0	4	4.3.4	0
13231	C	.	PASS	ERR551089	92	38	37	0	0	6	6.3.3	0
13231	C	T	PASS	ERR702425	117	50	56	1	0	6	6.2.1	0.00934579
13231	C	.	PASS	ERR234261	183	77	97	0	0	6	6.1.3	0
13231	C	G	PASS	ERR2679278	64	29	15	0	1	6	6.3.3	0.0222222
13231	C	.	PASS	ERR1034591	509	253	252	0	0	3	3.1	0
13231	C	.	PASS	ERR234150	117	75	30	0	0	6	6.3.1	0
13231	C	.	PASS	ERR751309	98	36	53	0	0	6	6.3.1	0
13231	C	.	PASS	SRR5818596	28	14	9	0	0	4	4.2	0
13231	C	.	PASS	ERR439989	110	45	58	0	0	6	6	0
13231	C	A	PASS	ERR551070	188	84	58	0	1	6	6.3.3	0.00699301
13231	C	.	PASS	SRR998609	21	8	10	0	0	6	6.3.1	0
13231	C	A	PASS	ERR3170426	68	25	33	1	0	6	6.2.3	0.0169492
13231	C	.	PASS	SRR6153268	155	71	72	0	0	2	2.2.1	0
13231	C	.	PASS	ERR552964	26	14	10	0	0	6	6.3.2	0
13231	C	A	PASS	ERR1203072	134	59	71	0	1	6	6.3.1	0.00763359
13231	C	.	PASS	SRR4114391	64	39	19	0	0	4	4.3.4	0
13231	C	.	PASS	SRR998599	54	20	30	0	0	6	6.3.1	0
13231	C	.	PASS	ERR2707213	115	43	56	0	0	4	4.9	0
13231	C	.	PASS	ERR2514738	38	15	13	0	0	orgis	orgis	0
13231	C	.	PASS	ERR2514918	117	50	59	0	0	6	6.2.2	0
13231	C	.	PASS	SRR6397931	184	77	93	0	0	4	4.2.1	0
13231	C	.	PASS	SRR1103551	9	4	4	0	0	6	6.2.1	0
13231	C	.	PASS	ERR234257	144	66	77	0	0	6	6.3.1	0
13231	C	.	PASS	ERR2245283	16	8	5	0	0	3	3.1.1	0
13231	C	.	PASS	ERR751341	123	57	55	0	0	6	6.2.1	0
13231	C	.	PASS	ERR3170432	73	26	32	0	0	6	6.3.1	0
13231	C	.	PASS	ERR502516	104	50	46	0	0	6	6.3.1	0
13231	C	.	PASS	SRR1175117	39	17	18	0	0	3	3.1.2	0
13231	C	.	PASS	ERR502522	93	40	49	0	0	6	6.3.1	0
13231	C	.	PASS	ERR2199806	95	33	35	0	0	4	4.1.2	0
13231	C	.	PASS	SRR833048	192	88	98	0	0	4	4.3.3	0
13231	C	.	PASS	ERR502525	106	50	53	0	0	6	6.2.1	0
13231	C	.	PASS	ERR2181458	44	18	9	0	0	6	6.2.3	0
13231	C	.	PASS	ERR2517395	58	31	22	0	0	1	1.2.2	0
13231	C	.	PASS	ERR2512633	22	11	9	0	0	6	6	0
13231	C	T	PASS	ERR552272	288	151	127	0	1	4	4	0.00358423
13231	C	.	PASS	ERR3170465	55	21	26	0	0	5	5.1	0
13231	C	.	PASS	ERR3170468	37	10	17	0	0	6	6	0
13231	C	.	PASS	ERR1215465	105	48	50	0	0	5	5.3	0
13231	C	.	PASS	SRR2101252	96	40	42	0	0	1	1.1.3	0
13231	C	.	PASS	ERR1082140	211	105	101	0	0	6	6.3.1	0
13231	C	.	PASS	ERR3170437	89	42	32	0	0	6	6.3.1	0
13231	C	.	PASS	ERR3170431	70	31	24	0	0	6	6.2.1	0
13231	C	.	PASS	SRR998606	134	49	59	0	0	6	6.2.1	0
13231	C	.	PASS	ERR2679282	56	32	14	0	0	6	6.3.1	0
13231	C	.	PASS	SRR998645	14	5	6	0	0	6	6	0
13231	C	.	PASS	SRR7341643	40	16	15	0	0	4	4.4.1	0
13231	C	.	PASS	ERR234184	64	35	25	0	0	6	6.3.1	0
13231	C	.	PASS	ERR1035153	54	25	29	0	0	4	4.5	0
13231	C	.	PASS	ERR2704681	115	53	42	0	0	6	6.1.1	0
13231	C	.	PASS	ERR400537	89	50	39	0	0	6	6.1.3	0
13231	C	.	PASS	ERR181728	68	30	38	0	0	1	1.1.2	0
13231	C	.	PASS	ERR3170433	155	73	64	0	0	6	6.3.2	0
13231	C	.	PASS	ERR552267	124	49	44	0	0	6	6.2.2	0
13231	C	.	PASS	ERR2517500	111	56	38	0	0	6	6.2.3	0
13231	C	.	PASS	SRR1172233	25	10	15	0	0	4	4.4.1	0
13233	C	.	PASS	ERR552267	123	48	44	0	0	6	6.2.2	0
13233	C	.	PASS	SRR1172233	25	10	15	0	0	4	4.4.1	0
13233	C	.	PASS	ERR751332	53	30	23	0	0	6	6	0
13233	C	.	PASS	SRR6045496	50	16	22	0	0	6	6	0
13233	C	.	PASS	ERR1035153	50	25	25	0	0	4	4.5	0
13233	C	.	PASS	SRR1162738	105	52	51	0	0	6	6.3.1	0
13233	C	.	PASS	ERR400537	91	53	38	0	0	6	6.1.3	0
13233	C	.	PASS	ERR234184	63	34	25	0	0	6	6.3.1	0
13233	C	.	PASS	ERR3170433	160	76	66	0	0	6	6.3.2	0
13233	C	.	PASS	ERR2679282	58	39	14	0	0	6	6.3.1	0
13233	C	.	PASS	SRR998645	15	6	6	0	0	6	6	0
13233	C	.	PASS	SRR998606	135	52	59	0	0	6	6.2.1	0
13233	C	.	PASS	ERR1082138	184	95	83	0	0	6	6.3.1	0
13233	C	T	PASS	ERR1082140	203	99	100	1	0	6	6.3.1	0.005
13233	C	.	PASS	ERR3170437	90	43	36	0	0	6	6.3.1	0
13233	C	.	PASS	ERR3170431	70	33	27	0	0	6	6.2.1	0
13233	C	.	PASS	ERR552272	292	156	127	0	0	4	4	0
13233	C	.	PASS	ERR2510362	52	19	26	0	0	4	4.6.5	0
13233	C	.	PASS	SRR2101252	96	41	41	0	0	1	1.1.3	0
13233	C	.	PASS	SRR833048	195	86	101	0	0	4	4.3.3	0
13233	C	.	PASS	ERR502525	104	50	49	0	0	6	6.2.1	0
13233	C	.	PASS	ERR2512633	21	12	9	0	0	6	6	0
13233	C	.	PASS	SRR1175117	41	17	19	0	0	3	3.1.2	0
13233	C	.	PASS	ERR502522	94	41	50	0	0	6	6.3.1	0
13233	C	.	PASS	ERR2517395	57	31	21	0	0	1	1.2.2	0
13233	C	.	PASS	ERR2199806	95	35	33	0	0	4	4.1.2	0
13233	C	.	PASS	ERR2181458	48	20	9	0	0	6	6.2.3	0
13233	C	.	PASS	ERR2245283	16	7	5	0	0	3	3.1.1	0
13233	C	.	PASS	ERR751341	123	60	55	0	0	6	6.2.1	0
13233	C	.	PASS	ERR3170432	76	32	31	0	0	6	6.3.1	0
13233	C	.	PASS	ERR502516	105	50	47	0	0	6	6.3.1	0
13233	C	.	PASS	ERR2514738	42	18	14	0	0	orgis	orgis	0
13233	C	A	PASS	ERR234257	142	63	76	1	0	6	6.3.1	0.00714286
13233	C	.	PASS	ERR234255	163	82	75	0	0	6	6.1.2	0
13233	C	.	PASS	ERR1203072	137	61	73	0	0	6	6.3.1	0
13233	C	.	PASS	SRR4114391	65	42	18	0	0	4	4.3.4	0
13233	C	.	PASS	SRR5818596	30	14	10	0	0	4	4.2	0
13233	C	.	PASS	SRR998599	57	20	33	0	0	6	6.3.1	0
13233	C	.	PASS	ERR2707213	116	52	54	0	0	4	4.9	0
13233	C	.	PASS	ERR3170426	66	29	33	0	0	6	6.2.3	0
13233	C	.	PASS	ERR2510777	101	49	41	0	0	6	6.3.1	0
13233	C	.	PASS	SRR6153268	152	73	65	0	0	2	2.2.1	0
13233	C	.	PASS	SRR058375	73	38	32	0	0	4	4.1.1	0
13233	C	.	PASS	ERR439989	108	46	57	0	0	6	6	0
13233	C	.	PASS	ERR2514918	113	47	58	0	0	6	6.2.2	0
13233	C	.	PASS	ERR551070	190	84	60	0	0	6	6.3.3	0
13233	C	.	PASS	ERR552964	26	14	10	0	0	6	6.3.2	0
13233	C	.	PASS	SRR998609	23	9	12	0	0	6	6.3.1	0
13233	C	.	PASS	ERR234261	185	80	97	0	0	6	6.1.3	0
13233	C	.	PASS	ERR2679278	63	29	15	0	0	6	6.3.3	0
13233	C	.	PASS	ERR751309	98	37	52	0	0	6	6.3.1	0
13233	C	.	PASS	ERR551089	93	38	37	0	0	6	6.3.3	0
13233	C	.	PASS	ERR702424	90	35	44	0	0	6	6.3.1	0
13233	C	.	PASS	ERR1034591	510	251	255	0	0	3	3.1	0
13233	C	.	PASS	ERR1215460	33	16	17	0	0	6	6.3.1	0
13233	C	.	PASS	ERR3170479	66	30	30	0	0	6	6	0
13233	C	.	PASS	SRR1103551	10	4	6	0	0	6	6.2.1	0
13233	C	.	PASS	SRR6397637	135	51	79	0	0	4	4.4.1	0
13233	C	.	PASS	ERR702425	115	50	55	0	0	6	6.2.1	0
13233	C	.	PASS	ERR1035363	102	44	57	0	0	4	4.6.4	0
13233	C	A	PASS	ERR2517358	118	54	47	1	0	4	4.3.4	0.00980392
13233	C	.	PASS	ERR234106	139	64	73	0	0	6	6.3.2	0
13233	C	A	PASS	ERR3170421	120	54	48	0	1	5	5.1.4	0.00970874
13233	C	.	PASS	ERR3170447	28	12	16	0	0	6	6.3.1	0
13233	C	.	PASS	ERR3170449	84	41	21	0	0	6	6.3.1	0
13233	C	.	PASS	ERR3170427	76	27	31	0	0	6	6.2.1	0
13233	C	.	PASS	SRR4035875	68	25	26	0	0	4	4.3.2	0
13233	C	T	PASS	ERR2513326	75	37	32	1	0	6	6.1.1	0.0142857
13233	C	.	PASS	SRR6046417	75	42	24	0	0	3	3	0
13233	C	.	PASS	ERR552930	198	95	60	0	0	6	6.3.1	0
13233	C	.	PASS	ERR551915	106	44	35	0	0	6	6.2.2	0
13233	C	.	PASS	ERR3170425	59	24	27	0	0	6	6.3.1	0
13233	C	.	PASS	SRR6046226	45	12	16	0	0	4	4.8	0
13233	C	.	PASS	SRR998579	90	42	34	0	0	6	6.3.3	0
13233	C	.	PASS	SRR6397931	185	79	92	0	0	4	4.2.1	0
13233	C	.	PASS	ERR551932	197	101	88	0	0	6	6.3.1	0
13233	C	.	PASS	ERR751315	103	44	48	0	0	5	5.1.3	0
13233	C	.	PASS	ERR2679250	41	26	11	0	0	6	6.3.3	0
13233	C	.	PASS	ERR1971872	138	59	65	0	0	7	7	0
13233	C	.	PASS	ERR502506	115	58	54	0	0	6	6.2.1	0
13233	C	.	PASS	ERR125604	93	2	6	0	0	Bovis	Bovis	0
13233	C	.	PASS	ERR3170478	21	4	14	0	0	6	6.3.2	0
13233	C	.	PASS	ERR3170400	43	19	22	0	0	6	6.3.1	0
13233	C	.	PASS	SRR998642	14	6	7	0	0	6	6.1.1	0
13233	C	.	PASS	ERR551118	70	35	24	0	0	6	6.2.2	0
13233	C	.	PASS	ERR3170472	122	62	50	0	0	6	6.3.1	0
13233	C	.	PASS	ERR144613	331	139	180	0	0	4	4.1	0
13233	C	.	PASS	ERR751508	126	50	63	0	0	4	4.3.4	0
13233	C	.	PASS	ERR2514403	162	69	51	0	0	6	6.2.2	0
13233	C	.	PASS	ERR3170454	46	24	17	0	0	6	6.3.1	0
13233	C	.	PASS	ERR551901	82	44	32	0	0	6	6.3.2	0
13233	C	.	PASS	ERR551732	270	116	135	0	0	6	6.3.1	0
13233	C	.	PASS	ERR2510746	17	13	3	0	0	2	2.2.1	0
13233	C	.	PASS	ERR553088	66	30	33	0	0	1	1.2	0
13233	C	.	PASS	SRR2100856	75	37	26	0	0	3	3.1.2	0
13233	C	.	PASS	ERR2512825	60	24	22	0	0	3	3.1.2	0
13233	C	.	PASS	ERR775768	124	62	57	0	0	1	1.1.3	0
13233	C	T	PASS	ERR1193829	231	118	100	1	0	4	4.3.1	0.00456621
13233	C	.	PASS	ERR760600	137	46	71	0	0	4	4.1.2	0
13233	C	.	PASS	ERR550942	57	27	17	0	0	6	6.2.3	0
13233	C	.	PASS	ERR176689	46	14	30	0	0	1	1.1.3	0
13233	C	.	PASS	ERR2706928	121	56	49	0	0	5	5.2	0
13233	C	.	PASS	ERR550983	300	163	130	0	0	6	6.2.2	0
13233	C	.	PASS	ERR702434	96	47	44	0	0	6	6.3.1	0
13233	C	.	PASS	ERR181314	150	83	67	0	0	9	9	0
13233	C	.	PASS	ERR2516316	79	35	28	0	0	6	6.3.1	0
13233	C	.	PASS	ERR2510786	41	25	13	0	0	6	6.3.1	0
13233	C	.	PASS	ERR3170448	40	18	16	0	0	6	6.3.1	0
13233	C	.	PASS	ERR2510791	62	37	18	0	0	6	6.3.1	0
13233	C	.	PASS	SRR2101277	103	40	53	0	0	4	4.6.3	0
13233	C	.	PASS	ERR3170481	75	33	29	0	0	6	6.3.3	0
13233	C	.	PASS	ERR752290	83	39	36	0	0	1	1.1.3	0
13233	C	.	PASS	ERR1082122	171	87	80	0	0	5	5.1.2	0
13233	C	.	PASS	ERR3170452	98	38	38	0	0	6	6.3.1	0
13233	C	.	PASS	ERR2383628	237	103	133	0	0	6	6.1.1	0
13233	C	A	PASS	ERR1082113	175	62	107	2	0	6	6.3.1	0.0116959
13233	C	.	PASS	SRR5073542	100	48	41	0	0	1	1.1.1	0
13233	C	.	PASS	ERR3170406	56	28	19	0	0	6	6.3.1	0
13233	C	.	PASS	ERR3170458	174	90	60	0	0	6	6.3.1	0
13233	C	.	PASS	ERR3170470	47	21	21	0	0	6	6.3.1	0
13233	C	G,A	PASS	ERR1215471	104	55	44	1	1	6	6.3.1	0.019802
13233	C	.	PASS	ERR551419	58	23	22	0	0	6	6.2.3	0
13233	C	.	PASS	ERR3170453	79	35	27	0	0	6	6.2.1	0
13233	C	.	PASS	ERR3170420	130	60	48	0	0	6	6.3.1	0
13233	C	T	PASS	SRR2101264	115	50	43	1	0	6	6.3.1	0.0106383
13233	C	.	PASS	ERR3170462	69	35	21	0	0	6	6.3.3	0
13233	C	.	PASS	ERR751294	122	53	56	0	0	6	6.1.1	0
13233	C	.	PASS	ERR502537	80	41	38	0	0	6	6	0
13233	C	.	PASS	ERR502527	94	41	38	0	0	6	6.2.2	0
13233	C	.	PASS	ERR502514	101	50	41	0	0	6	6.2.1	0
13233	C	.	PASS	ERR2517594	195	112	47	0	0	6	6.1.2	0
13233	C	.	PASS	ERR502534	129	59	58	0	0	6	6.3.1	0
13233	C	.	PASS	ERR751306	114	51	51	0	0	6	6.3.1	0
13233	C	.	PASS	ERR181728	66	30	36	0	0	1	1.1.2	0
13233	C	.	PASS	ERR3170487	55	21	26	0	0	6	6.3.2	0
13233	C	.	PASS	ERR234150	121	78	31	0	0	6	6.3.1	0
13233	C	.	PASS	ERR502533	103	49	49	0	0	6	6.3.1	0
13233	C	.	PASS	ERR182010	74	37	36	0	0	1	1.3.1	0
13233	C	.	PASS	ERR2517223	153	84	45	0	0	3	3.2	0
13233	C	.	PASS	ERR2512961	31	12	16	0	0	4	4.1.1	0
13233	C	.	PASS	ERR2510816	15	10	5	0	0	6	6.1.1	0
13233	C	T	PASS	ERR1203062	165	85	73	1	0	6	6.2.3	0.00628931
13233	C	.	PASS	ERR1082130	231	110	115	0	0	6	6.1.1	0
13233	C	.	PASS	ERR551857	104	41	35	0	0	6	6.3.3	0
13233	C	.	PASS	ERR2513507	274	148	66	0	0	1	1.3.2	0
13233	C	.	PASS	ERR553000	72	28	25	0	0	6	6.2.2	0
13233	C	.	PASS	ERR2514206	118	44	65	0	0	6	6.1.1	0
13233	C	.	PASS	ERR439990	86	34	46	0	0	6	6	0
13233	C	A,T	PASS	SRR1162789	316	138	138	1	1	6	6.3.1	0.00719424
13233	C	.	PASS	ERR502530	84	29	47	0	0	6	6.3.1	0
13233	C	A	PASS	SRR2100902	46	20	17	0	1	6	6.3.1	0.0263158
13233	C	.	PASS	ERR702421	95	49	41	0	0	6	6.3.1	0
13233	C	.	PASS	ERR502503	113	54	56	0	0	6	6.2.1	0
13233	C	.	PASS	ERR234148	114	65	41	0	0	6	6.3.1	0
13233	C	.	PASS	ERR751311	133	53	67	0	0	5	5.1.5	0
13233	C	.	PASS	ERR752017	98	40	50	0	0	4	4.4	0
13233	C	.	PASS	ERR551711	44	13	19	0	0	6	6.1.1	0
13233	C	.	PASS	ERR1215461	68	39	28	0	0	6	6.3.1	0
13233	C	.	PASS	SRR6045805	48	27	18	0	0	4	4.3.1	0
13233	C	.	PASS	SRR6256978	107	34	46	0	0	2	2.2.2	0
13233	C	.	PASS	ERR502912	47	23	22	0	0	2	2.2	0
13233	C	.	PASS	ERR3170438	141	69	49	0	0	6	6.3.1	0
13233	C	.	PASS	ERR552247	23	10	10	0	0	6	6.2.2	0
13233	C	.	PASS	ERR551953	64	40	22	0	0	4	4.8.1	0
13233	C	T	PASS	ERR1035354	53	15	16	0	2	4	4.1.1	0.0606061
13233	C	.	PASS	SRR2100539	51	23	25	0	0	6	6	0
13233	C	.	PASS	ERR3170482	51	18	27	0	0	6	6.3.1	0
13233	C	A	PASS	ERR2704688	110	53	41	0	1	6	6.2.1	0.0105263
13233	C	.	PASS	SRR7517687	107	55	50	0	0	6	6.2.3	0
13233	C	.	PASS	ERR2704811	280	136	144	0	0	6	6.1	0
13233	C	.	PASS	SRR5709792	44	16	26	0	0	1	1.1	0
13233	C	.	PASS	ERR234254	151	63	86	0	0	6	6.1.1	0
13233	C	.	PASS	ERR2517500	118	62	38	0	0	6	6.2.3	0
13233	C	.	PASS	ERR751321	112	52	48	0	0	6	6.3.1	0
13233	C	G	PASS	ERR216928	30	0	0	13	16	4	4.9.1	1
13233	C	.	PASS	ERR067752	70	39	31	0	0	4	4.2.1	0
13233	C	.	PASS	ERR3170412	77	31	36	0	0	6	6.3.1	0
13233	C	.	PASS	SRR998621	15	7	7	0	0	6	6	0
13233	C	.	PASS	ERR1082120	147	72	72	0	0	5	5.1.1	0
13233	C	.	PASS	SRR6046374	88	46	29	0	0	4	4.1.1	0
13233	C	.	PASS	ERR2679258	41	24	15	0	0	6	6.3.3	0
13233	C	.	PASS	ERR702401	83	41	34	0	0	6	6.2.1	0
13233	C	.	PASS	ERR3170416	83	43	27	0	0	6	6.3.1	0
13233	C	.	PASS	SRR998582	28	11	15	0	0	6	6.3.1	0
13233	C	.	PASS	SRR1103472	9	3	6	0	0	6	6	0
13233	C	.	PASS	ERR3170410	71	36	21	0	0	6	6.3.1	0
13233	C	.	PASS	ERR1082114	63	31	31	0	0	6	6.1.1	0
13233	C	.	PASS	ERR2517328	177	86	61	0	0	1	1.2.1	0
13233	C	.	PASS	SRR2100310	84	37	38	0	0	4	4.7	0
13233	C	.	PASS	ERR1215465	105	52	51	0	0	5	5.3	0
13233	C	.	PASS	ERR553286	78	35	28	0	0	6	6.2.2	0
13233	C	.	PASS	ERR751345	91	41	40	0	0	5	5	0
13233	C	.	PASS	ERR552294	71	39	31	0	0	6	6.2.3	0
13233	C	.	PASS	SRR4034443	80	28	27	0	0	4	4.3.2	0
13233	C	G,A	PASS	ERR550712	103	52	31	0	2	6	6.2.2	0.0235294
13233	C	.	PASS	ERR181699	212	91	115	0	0	4	4.3.4	0
13233	C	.	PASS	SRR5710021	125	52	71	0	0	2	2.1	0
13233	C	.	PASS	SRR833113	85	40	37	0	0	2	2.2.1	0
13233	C	.	PASS	ERR3170446	72	32	27	0	0	6	6.3.3	0
13233	C	.	PASS	ERR1082136	202	112	87	0	0	6	6.3.2	0
13233	C	.	PASS	SRR4034315	89	35	33	0	0	4	4.1.2	0
13233	C	.	PASS	ERR2516338	38	9	18	0	0	6	6.3.1	0
13233	C	.	PASS	ERR552431	102	58	35	0	0	4	4.1.3	0
13233	C	A	PASS	ERR1082133	233	120	107	0	1	6	6.3.1	0.00438596
13233	C	.	PASS	ERR1082141	175	88	85	0	0	6	6.1.1	0
13233	C	.	PASS	ERR3170430	122	64	52	0	0	6	6.2.1	0
13233	C	.	PASS	SRR6046675	85	40	29	0	0	6	6.3.1	0
13233	C	.	PASS	ERR234186	109	38	57	0	0	6	6.3.2	0
13233	C	.	PASS	ERR2512682	20	15	4	0	0	6	6.1.3	0
13233	C	.	PASS	ERR3170439	113	57	39	0	0	6	6.3.3	0
13233	C	.	PASS	ERR775759	119	56	58	0	0	1	1.1.1	0
13233	C	.	PASS	ERR3256181	811	331	304	0	0	1	1.2.2	0
13233	C	.	PASS	ERR751297	113	51	44	0	0	6	6.2.1	0
13233	C	.	PASS	ERR2704687	113	50	50	0	0	6	6.3.1	0
13233	C	.	PASS	SRR7341643	39	14	16	0	0	4	4.4.1	0
13233	C	.	PASS	ERR1035311	107	40	67	0	0	4	4.4.1	0
13233	C	.	PASS	SRR2100487	100	50	46	0	0	4	4.8.2	0
13233	C	.	PASS	ERR3170489	45	22	17	0	0	6	6.3.1	0
13233	C	.	PASS	ERR2704681	114	52	41	0	0	6	6.1.1	0
13233	C	.	PASS	ERR2516906	95	39	53	0	0	2	2.2.1	0
13233	C	.	PASS	SRR6152881	181	82	94	0	0	1	1	0
13233	C	.	PASS	ERR2512610	74	29	34	0	0	4	4.6	0
13233	C	.	PASS	ERR552334	160	78	78	0	0	4	4.3	0
13233	C	.	PASS	ERR2512716	58	30	25	0	0	4	4.6.2	0
13233	C	.	PASS	ERR552167	35	22	12	0	0	4	4.8.3	0
13233	C	.	PASS	ERR2503397	34	17	14	0	0	4	4.1.4	0
13233	C	.	PASS	ERR751342	113	47	48	0	0	6	6.3.1	0
13233	C	.	PASS	ERR502528	102	47	48	0	0	6	6.3.1	0
13233	C	.	PASS	ERR2514310	46	19	16	0	0	4	4.1.1	0
13233	C	.	PASS	ERR551440	6	2	4	0	0	6	6.2.3	0
13233	C	.	PASS	ERR3170411	37	16	16	0	0	6	6.3.1	0
13233	C	.	PASS	ERR3170468	40	12	23	0	0	6	6	0
13233	C	.	PASS	ERR2510290	43	19	16	0	0	4	4.6.2	0
13233	C	.	PASS	ERR2514349	115	57	45	0	0	6	6.3.1	0
13233	C	G	PASS	SRR5073516	105	55	40	1	0	4	4.2.2	0.0104167
13233	C	.	PASS	ERR1082116	161	78	79	0	0	6	6.3.1	0
13233	C	.	PASS	ERR553341	50	21	25	0	0	6	6.1.1	0
13233	C	.	PASS	SRR10828835	143	64	50	0	0	8	8	0
13233	C	.	PASS	ERR551608	192	107	74	0	0	4	4.2.2	0
13233	C	.	PASS	ERR3170469	43	17	20	0	0	6	6.3.1	0
13233	C	.	PASS	ERR3170465	55	24	28	0	0	5	5.1	0
13233	C	.	PASS	ERR038741	180	89	91	0	0	4	4.2.2	0
13233	C	.	PASS	ERR046838	62	31	30	0	0	4	4.6.2	0
13233	C	.	PASS	ERR046730	239	151	82	0	0	3	3.1.2	0
13233	C	.	PASS	SRR998652	110	50	43	0	0	6	6.3.1	0
13233	C	.	PASS	ERR751331	140	65	64	0	0	6	6	0
13233	C	.	PASS	ERR502523	79	42	35	0	0	6	6	0
13241	C	.	PASS	ERR046730	237	156	80	0	0	3	3.1.2	0
13241	C	.	PASS	ERR702421	95	49	42	0	0	6	6.3.1	0
13241	C	.	PASS	ERR2517395	55	29	20	0	0	1	1.2.2	0
13241	C	.	PASS	SRR1175117	40	16	20	0	0	3	3.1.2	0
13241	C	.	PASS	ERR551118	71	35	22	0	0	6	6.2.2	0
13241	C	.	PASS	ERR3170472	115	53	52	0	0	6	6.3.1	0
13241	C	.	PASS	ERR552272	288	150	126	0	0	4	4	0
13241	C	.	PASS	ERR3170437	89	39	36	0	0	6	6.3.1	0
13241	C	.	PASS	ERR1082138	172	88	81	0	0	6	6.3.1	0
13241	C	.	PASS	ERR775759	119	58	56	0	0	1	1.1.1	0
13241	C	.	PASS	ERR2512682	21	15	4	0	0	6	6.1.3	0
13241	C	T	PASS	ERR751341	123	55	54	2	0	6	6.2.1	0.018018
13241	C	.	PASS	ERR046838	64	33	31	0	0	4	4.6.2	0
13241	C	.	PASS	SRR998652	114	51	47	0	0	6	6.3.1	0
13241	C	.	PASS	ERR502523	82	48	33	0	0	6	6	0
13241	C	.	PASS	ERR502525	103	48	52	0	0	6	6.2.1	0
13241	C	.	PASS	ERR3170406	53	27	17	0	0	6	6.3.1	0
13241	C	.	PASS	SRR1172233	25	11	13	0	0	4	4.4.1	0
13241	C	.	PASS	ERR1082114	63	33	29	0	0	6	6.1.1	0
13241	C	.	PASS	ERR702401	84	43	35	0	0	6	6.2.1	0
13241	C	.	PASS	SRR6046374	91	43	36	0	0	4	4.1.1	0
13241	C	.	PASS	ERR3170412	77	27	39	0	0	6	6.3.1	0
13241	C	.	PASS	ERR2706928	116	48	55	0	0	5	5.2	0
13241	C	.	PASS	ERR176689	42	14	25	0	0	1	1.1.3	0
13241	C	.	PASS	ERR550942	60	27	20	0	0	6	6.2.3	0
13241	C	.	PASS	SRR2100856	73	39	25	0	0	3	3.1.2	0
13241	C	.	PASS	ERR3170487	50	20	20	0	0	6	6.3.2	0
13241	C	.	PASS	ERR234254	149	62	85	0	0	6	6.1.1	0
13241	C	.	PASS	ERR3170458	167	76	65	0	0	6	6.3.1	0
13241	C	G	PASS	ERR551732	260	109	139	1	0	6	6.3.1	0.00401606
13241	C	.	PASS	ERR3170462	68	34	24	0	0	6	6.3.3	0
13241	C	.	PASS	ERR3170420	128	59	46	0	0	6	6.3.1	0
13241	C	.	PASS	ERR2516316	74	32	29	0	0	6	6.3.1	0
13241	C	.	PASS	ERR1035354	51	16	14	0	0	4	4.1.1	0
13241	C	.	PASS	ERR751332	56	33	21	0	0	6	6	0
13241	C	.	PASS	SRR6045496	53	15	24	0	0	6	6	0
13241	C	T	PASS	SRR833048	202	95	101	1	0	4	4.3.3	0.00507614
13241	C	.	PASS	ERR2199806	94	33	33	0	0	4	4.1.2	0
13241	C	.	PASS	ERR3170410	69	36	19	0	0	6	6.3.1	0
13241	C	.	PASS	SRR1103472	10	4	6	0	0	6	6	0
13241	C	.	PASS	SRR998582	24	8	16	0	0	6	6.3.1	0
13241	C	.	PASS	ERR551419	59	24	22	0	0	6	6.2.3	0
13241	C	.	PASS	ERR1215471	98	51	43	0	0	6	6.3.1	0
13241	C	.	PASS	ERR3170470	48	22	23	0	0	6	6.3.1	0
13241	C	T	PASS	ERR1082113	160	58	100	0	1	6	6.3.1	0.00628931
13241	C	.	PASS	SRR5073542	103	46	45	0	0	1	1.1.1	0
13241	C	.	PASS	SRR998642	14	7	7	0	0	6	6.1.1	0
13241	C	.	PASS	SRR6397637	136	54	75	0	0	4	4.4.1	0
13241	C	.	PASS	ERR216928	30	13	16	0	0	4	4.9.1	0
13241	C	.	PASS	SRR7517687	102	55	44	0	0	6	6.2.3	0
13241	C	.	PASS	ERR502514	112	52	42	0	0	6	6.2.1	0
13241	C	.	PASS	ERR067752	68	37	31	0	0	4	4.2.1	0
13241	C	.	PASS	ERR552167	35	21	13	0	0	4	4.8.3	0
13241	C	.	PASS	ERR2512610	76	30	35	0	0	4	4.6	0
13241	C	.	PASS	ERR2512716	59	31	26	0	0	4	4.6.2	0
13241	C	.	PASS	SRR4114391	64	38	20	0	0	4	4.3.4	0
13241	C	A,T	PASS	ERR2513507	277	148	68	2	0	1	1.3.2	0.00917431
13241	C	.	PASS	ERR553088	62	29	31	0	0	1	1.2	0
13241	C	.	PASS	ERR2510746	17	10	6	0	0	2	2.2.1	0
13241	C	.	PASS	ERR3170454	48	22	18	0	0	6	6.3.1	0
13241	C	.	PASS	SRR2101264	111	49	42	0	0	6	6.3.1	0
13241	C	.	PASS	ERR1215460	31	15	16	0	0	6	6.3.1	0
13241	C	.	PASS	SRR5709792	44	17	25	0	0	1	1.1	0
13241	C	.	PASS	ERR2704811	280	138	141	0	0	6	6.1	0
13241	C	.	PASS	ERR751294	125	59	54	0	0	6	6.1.1	0
13241	C	T	PASS	ERR3170482	51	17	26	0	1	6	6.3.1	0.0227273
13241	C	.	PASS	SRR2100539	56	25	27	0	0	6	6	0
13241	C	T	PASS	ERR2514206	126	50	67	1	0	6	6.1.1	0.00847458
13241	C	.	PASS	SRR6256978	112	30	50	0	0	2	2.2.2	0
13241	C	.	PASS	ERR551711	47	15	18	0	0	6	6.1.1	0
13241	C	.	PASS	ERR1082120	151	77	69	0	0	5	5.1.1	0
13241	C	.	PASS	SRR998621	16	6	9	0	0	6	6	0
13241	C	.	PASS	ERR552334	150	71	77	0	0	4	4.3	0
13241	C	.	PASS	ERR751342	122	53	52	0	0	6	6.3.1	0
13241	C	.	PASS	ERR502506	111	57	52	0	0	6	6.2.1	0
13241	C	.	PASS	ERR1971872	138	61	64	0	0	7	7	0
13241	C	.	PASS	ERR751315	106	47	47	0	0	5	5.1.3	0
13241	C	.	PASS	ERR2517358	112	55	44	0	0	4	4.3.4	0
13241	C	A	PASS	ERR1082136	196	106	86	1	0	6	6.3.2	0.00518135
13241	C	.	PASS	ERR3170446	72	33	27	0	0	6	6.3.3	0
13241	C	.	PASS	ERR1082141	177	91	84	0	0	6	6.1.1	0
13241	C	.	PASS	SRR4034315	81	31	30	0	0	4	4.1.2	0
13241	C	.	PASS	ERR2517328	168	83	60	0	0	1	1.2.1	0
13241	C	.	PASS	ERR502528	104	52	45	0	0	6	6.3.1	0
13241	C	.	PASS	ERR234106	128	57	70	0	0	6	6.3.2	0
13241	C	.	PASS	ERR2510290	38	17	14	0	0	4	4.6.2	0
13241	C	.	PASS	ERR2514403	165	63	55	0	0	6	6.2.2	0
13241	C	.	PASS	ERR751508	122	53	58	0	0	4	4.3.4	0
13241	C	.	PASS	ERR550983	288	158	124	0	0	6	6.2.2	0
13241	C	.	PASS	ERR234255	163	83	77	0	0	6	6.1.2	0
13241	C	.	PASS	SRR6397931	190	80	96	0	0	4	4.2.1	0
13241	C	.	PASS	SRR6046226	49	14	19	0	0	4	4.8	0
13241	C	.	PASS	ERR751345	91	40	44	0	0	5	5	0
13241	C	.	PASS	ERR752290	91	48	35	0	0	1	1.1.3	0
13241	C	.	PASS	ERR3170421	112	46	51	0	0	5	5.1.4	0
13241	C	.	PASS	ERR1082122	174	94	76	0	0	5	5.1.2	0
13241	C	.	PASS	ERR551857	109	42	36	0	0	6	6.3.3	0
13241	C	.	PASS	ERR3170453	77	34	27	0	0	6	6.2.1	0
13241	C	.	PASS	ERR550712	103	50	35	0	0	6	6.2.2	0
13241	C	.	PASS	ERR2516338	39	9	19	0	0	6	6.3.1	0
13241	C	.	PASS	ERR2704688	110	50	47	0	0	6	6.2.1	0
13241	C	.	PASS	ERR502912	47	27	18	0	0	2	2.2	0
13241	C	.	PASS	ERR3170489	47	22	20	0	0	6	6.3.1	0
13241	C	.	PASS	ERR553000	68	28	23	0	0	6	6.2.2	0
13241	C	.	PASS	ERR144613	341	154	170	0	0	4	4.1	0
13241	C	.	PASS	ERR234261	178	78	97	0	0	6	6.1.3	0
13241	C	.	PASS	ERR551440	6	2	4	0	0	6	6.2.3	0
13241	C	.	PASS	ERR2503397	32	18	14	0	0	4	4.1.4	0
13241	C	.	PASS	ERR3170468	41	11	24	0	0	6	6	0
13241	C	.	PASS	ERR553341	50	19	27	0	0	6	6.1.1	0
13241	C	.	PASS	ERR2514349	119	58	46	0	0	6	6.3.1	0
13241	C	.	PASS	SRR6045805	47	23	20	0	0	4	4.3.1	0
13241	C	.	PASS	ERR234148	117	74	37	0	0	6	6.3.1	0
13241	C	T	PASS	SRR2100310	84	38	39	0	1	4	4.7	0.0128205
13241	C	.	PASS	ERR502503	117	61	51	0	0	6	6.2.1	0
13241	C	.	PASS	SRR1162789	336	150	142	0	0	6	6.3.1	0
13241	C	.	PASS	ERR502530	80	24	47	0	0	6	6.3.1	0
13241	C	G	PASS	ERR751311	134	54	67	0	1	5	5.1.5	0.00819672
13241	C	.	PASS	ERR2679258	41	25	15	0	0	6	6.3.3	0
13241	C	.	PASS	SRR6046675	85	40	30	0	0	6	6.3.1	0
13241	C	.	PASS	ERR3170430	118	56	55	0	0	6	6.2.1	0
13241	C	.	PASS	ERR1035311	101	36	64	0	0	4	4.4.1	0
13241	C	.	PASS	ERR751297	117	55	43	0	0	6	6.2.1	0
13241	C	.	PASS	ERR2510777	99	47	42	0	0	6	6.3.1	0
13241	C	.	PASS	ERR551901	81	44	31	0	0	6	6.3.2	0
13241	C	.	PASS	ERR3170452	101	38	38	0	0	6	6.3.1	0
13241	C	.	PASS	ERR234186	110	38	59	0	0	6	6.3.2	0
13241	C	.	PASS	SRR2100487	99	49	45	0	0	4	4.8.2	0
13241	C	.	PASS	ERR181699	220	101	115	0	0	4	4.3.4	0
13241	C	.	PASS	SRR833113	87	40	42	0	0	2	2.2.1	0
13241	C	.	PASS	ERR702434	95	50	43	0	0	6	6.3.1	0
13241	C	.	PASS	ERR1215461	65	38	27	0	0	6	6.3.1	0
13241	C	.	PASS	SRR2101252	97	40	46	0	0	1	1.1.3	0
13241	C	.	PASS	SRR10828835	142	59	61	0	0	8	8	0
13241	C	.	PASS	ERR3170465	53	23	26	0	0	5	5.1	0
13241	C	.	PASS	ERR2510362	52	21	27	0	0	4	4.6.5	0
13241	C	.	PASS	ERR551608	184	99	75	0	0	4	4.2.2	0
13241	C	.	PASS	ERR552431	106	55	42	0	0	4	4.1.3	0
13241	C	.	PASS	ERR1082133	240	126	107	0	0	6	6.3.1	0
13241	C	.	PASS	ERR551953	68	40	25	0	0	4	4.8.1	0
13241	C	.	PASS	ERR2510816	22	8	10	0	0	6	6.1.1	0
13241	C	.	PASS	ERR3170439	113	52	40	0	0	6	6.3.3	0
13241	C	.	PASS	ERR760600	137	43	78	0	0	4	4.1.2	0
13241	C	.	PASS	ERR2512825	58	22	24	0	0	3	3.1.2	0
13241	C	.	PASS	ERR775768	120	63	53	0	0	1	1.1.3	0
13241	C	.	PASS	ERR1193829	225	114	101	0	0	4	4.3.1	0
13241	C	.	PASS	ERR3170447	25	12	11	0	0	6	6.3.1	0
13241	C	.	PASS	ERR751309	103	38	56	0	0	6	6.3.1	0
13241	C	.	PASS	ERR2679278	64	30	15	0	0	6	6.3.3	0
13241	C	.	PASS	ERR1034591	512	261	246	0	0	3	3.1	0
13241	C	.	PASS	ERR439990	84	34	46	0	0	6	6	0
13241	C	.	PASS	ERR2512961	31	11	16	0	0	4	4.1.1	0
13241	C	.	PASS	ERR234184	61	34	25	0	0	6	6.3.1	0
13241	C	.	PASS	ERR400537	99	55	41	0	0	6	6.1.3	0
13241	C	.	PASS	SRR1162738	106	52	51	0	0	6	6.3.1	0
13241	C	.	PASS	ERR1035153	52	28	24	0	0	4	4.5	0
13241	C	.	PASS	SRR998645	17	6	11	0	0	6	6	0
13241	C	.	PASS	SRR998599	54	20	29	0	0	6	6.3.1	0
13241	C	.	PASS	ERR1203072	137	61	75	0	0	6	6.3.1	0
13241	C	.	PASS	SRR058375	70	38	28	0	0	4	4.1.1	0
13241	C	.	PASS	SRR6153268	150	71	63	0	0	2	2.2.1	0
13241	C	.	PASS	ERR552964	25	14	10	0	0	6	6.3.2	0
13241	C	.	PASS	ERR2513326	86	44	36	0	0	6	6.1.1	0
13241	C	.	PASS	SRR5710021	130	52	76	0	0	2	2.1	0
13241	C	.	PASS	ERR502537	84	43	40	0	0	6	6	0
13241	C	.	PASS	SRR7341643	35	12	17	0	0	4	4.4.1	0
13241	C	.	PASS	ERR3256181	802	329	296	0	0	1	1.2.2	0
13241	C	.	PASS	ERR2704687	105	46	45	0	0	6	6.3.1	0
13241	C	.	PASS	ERR1082130	226	107	115	0	0	6	6.1.1	0
13241	C	.	PASS	ERR1203062	161	87	67	0	0	6	6.2.3	0
13241	C	.	PASS	ERR551932	197	91	101	0	0	6	6.3.1	0
13241	C	.	PASS	ERR2510791	60	33	22	0	0	6	6.3.1	0
13241	C	.	PASS	ERR3170448	38	18	15	0	0	6	6.3.1	0
13241	C	.	PASS	ERR2510786	42	22	15	0	0	6	6.3.1	0
13241	C	.	PASS	ERR2517223	140	84	36	0	0	3	3.2	0
13241	C	.	PASS	ERR2679282	57	38	14	0	0	6	6.3.1	0
13241	C	.	PASS	ERR182010	78	42	34	0	0	1	1.3.1	0
13241	C	.	PASS	ERR502533	113	53	52	0	0	6	6.3.1	0
13241	C	.	PASS	ERR702424	92	35	46	0	0	6	6.3.1	0
13241	C	A	PASS	ERR1035363	103	46	55	1	0	4	4.6.4	0.00980392
13241	C	T	PASS	ERR702425	115	47	55	1	0	6	6.2.1	0.00970874
13241	C	.	PASS	ERR3170479	66	26	33	0	0	6	6	0
13241	C	.	PASS	SRR1103551	10	4	6	0	0	6	6.2.1	0
13241	C	.	PASS	ERR234257	142	66	75	0	0	6	6.3.1	0
13241	C	.	PASS	ERR551070	195	83	66	0	0	6	6.3.3	0
13241	C	.	PASS	ERR3170481	72	33	27	0	0	6	6.3.3	0
13241	C	.	PASS	SRR998579	92	46	36	0	0	6	6.3.3	0
13241	C	T	PASS	ERR1215465	108	49	55	1	0	5	5.3	0.00952381
13241	C	.	PASS	ERR553286	74	32	27	0	0	6	6.2.2	0
13241	C	.	PASS	ERR3170416	78	40	27	0	0	6	6.3.1	0
13241	C	.	PASS	SRR5073516	112	51	46	0	0	4	4.2.2	0
13241	C	.	PASS	ERR3170426	64	27	31	0	0	6	6.2.3	0
13241	C	.	PASS	SRR998609	26	11	15	0	0	6	6.3.1	0
13241	C	.	PASS	SRR6046417	71	40	24	0	0	3	3	0
13241	C	.	PASS	ERR3170425	53	23	22	0	0	6	6.3.1	0
13241	C	.	PASS	ERR551915	105	45	34	0	0	6	6.2.2	0
13241	C	.	PASS	ERR2516906	94	39	53	0	0	2	2.2.1	0
13241	C	.	PASS	ERR2704681	111	49	45	0	0	6	6.1.1	0
13241	C	T	PASS	ERR2514310	46	17	19	1	0	4	4.1.1	0.027027
13241	C	.	PASS	ERR1082116	168	83	81	0	0	6	6.3.1	0
13241	C	.	PASS	ERR3170411	36	15	16	0	0	6	6.3.1	0
13241	C	.	PASS	ERR3170469	40	13	21	0	0	6	6.3.1	0
13241	C	.	PASS	ERR439989	109	48	55	0	0	6	6	0
13241	C	.	PASS	ERR3170449	85	41	20	0	0	6	6.3.1	0
13241	C	.	PASS	SRR2101277	104	40	55	0	0	4	4.6.3	0
13241	C	.	PASS	ERR552930	200	96	60	0	0	6	6.3.1	0
13241	C	.	PASS	ERR3170427	81	28	32	0	0	6	6.2.1	0
13241	C	.	PASS	SRR4035875	67	26	24	0	0	4	4.3.2	0
13241	C	.	PASS	ERR502534	125	58	54	0	0	6	6.3.1	0
13241	C	.	PASS	ERR234150	120	75	33	0	0	6	6.3.1	0
13241	C	.	PASS	ERR181728	63	31	31	0	0	1	1.1.2	0
13241	C	.	PASS	ERR751306	120	53	54	0	0	6	6.3.1	0
13241	C	.	PASS	ERR2514738	45	14	17	0	0	orgis	orgis	0
13241	C	.	PASS	ERR2707213	116	45	60	0	0	4	4.9	0
13241	C	.	PASS	ERR2514918	118	48	61	0	0	6	6.2.2	0
13241	C	A	PASS	ERR502522	93	0	0	42	47	6	6.3.1	1
13241	C	.	PASS	ERR2383628	238	104	134	0	0	6	6.1.1	0
13241	C	.	PASS	ERR2245283	19	7	8	0	0	3	3.1.1	0
13241	C	.	PASS	ERR502516	106	51	45	0	0	6	6.3.1	0
13241	C	.	PASS	ERR2512633	23	11	12	0	0	6	6	0
13241	C	.	PASS	SRR6152881	181	76	98	0	0	1	1	0
13241	C	.	PASS	SRR4034443	79	25	29	0	0	4	4.3.2	0
13241	C	.	PASS	ERR552294	68	34	33	0	0	6	6.2.3	0
13241	C	.	PASS	ERR3170431	67	29	31	0	0	6	6.2.1	0
13241	C	.	PASS	SRR998606	130	49	60	0	0	6	6.2.1	0
13241	C	.	PASS	ERR552247	24	9	11	0	0	6	6.2.2	0
13241	C	.	PASS	ERR3170438	140	63	55	0	0	6	6.3.1	0
13241	C	.	PASS	ERR2679250	39	25	11	0	0	6	6.3.3	0
13241	C	.	PASS	SRR5818596	30	15	10	0	0	4	4.2	0
13241	C	.	PASS	ERR181314	142	74	67	0	0	9	9	0
13241	C	.	PASS	ERR552267	119	48	43	0	0	6	6.2.2	0
13241	C	A	PASS	ERR3170433	160	70	71	1	0	6	6.3.2	0.00704225
13241	C	.	PASS	ERR3170432	73	28	35	0	0	6	6.3.1	0
13241	C	.	PASS	ERR1082140	193	96	94	0	0	6	6.3.1	0
13241	C	.	PASS	ERR751321	116	56	51	0	0	6	6.3.1	0
13241	C	.	PASS	ERR2517500	117	55	41	0	0	6	6.2.3	0
13241	C	.	PASS	ERR2517594	185	99	53	0	0	6	6.1.2	0
13241	C	.	PASS	ERR502527	103	43	40	0	0	6	6.2.2	0
13241	C	.	PASS	ERR125604	94	54	39	0	0	Bovis	Bovis	0
13241	C	.	PASS	ERR3170478	19	5	12	0	0	6	6.3.2	0
13241	C	.	PASS	ERR551089	89	33	37	0	0	6	6.3.3	0
13241	C	.	PASS	ERR3170400	39	15	21	0	0	6	6.3.1	0
13241	C	.	PASS	SRR2100902	49	18	20	0	0	6	6.3.1	0
13241	C	.	PASS	ERR752017	95	39	46	0	0	4	4.4	0
13241	C	.	PASS	ERR751331	141	68	63	0	0	6	6	0
13241	C	.	PASS	ERR038741	182	95	85	0	0	4	4.2.2	0
13241	C	.	PASS	ERR2181458	47	18	10	0	0	6	6.2.3	0
13275	T	.	PASS	SRR1103472	9	4	5	0	0	6	6	0
13275	T	.	PASS	ERR751331	142	63	64	0	0	6	6	0
13275	T	.	PASS	ERR038741	211	103	108	0	0	4	4.2.2	0
13275	T	.	PASS	ERR2199806	85	31	36	0	0	4	4.1.2	0
13275	T	.	PASS	ERR551118	63	28	25	0	0	6	6.2.2	0
13275	T	.	PASS	ERR551089	97	36	40	0	0	6	6.3.3	0
13275	T	.	PASS	ERR3170470	47	19	23	0	0	6	6.3.1	0
13275	T	.	PASS	SRR2100902	51	16	21	0	0	6	6.3.1	0
13275	T	.	PASS	ERR751321	119	61	50	0	0	6	6.3.1	0
13275	T	.	PASS	ERR2517500	120	53	46	0	0	6	6.2.3	0
13275	T	.	PASS	ERR2517594	207	87	72	0	0	6	6.1.2	0
13275	T	.	PASS	ERR502527	107	51	40	0	0	6	6.2.2	0
13275	T	.	PASS	ERR2512682	22	12	7	0	0	6	6.1.3	0
13275	T	.	PASS	ERR3170432	76	34	35	0	0	6	6.3.1	0
13275	T	.	PASS	ERR1082140	208	109	96	0	0	6	6.3.1	0
13275	T	.	PASS	ERR2512633	24	10	13	0	0	6	6	0
13275	T	.	PASS	ERR067752	80	46	34	0	0	4	4.2.1	0
13275	T	.	PASS	ERR2679250	38	25	10	0	0	6	6.3.3	0
13275	T	.	PASS	ERR3170482	50	16	29	0	0	6	6.3.1	0
13275	T	.	PASS	SRR6045496	45	12	23	0	0	6	6	0
13275	T	.	PASS	ERR552267	109	43	46	0	0	6	6.2.2	0
13275	T	.	PASS	SRR998606	138	44	65	0	0	6	6.2.1	0
13275	T	.	PASS	ERR552247	26	9	13	0	0	6	6.2.2	0
13275	T	.	PASS	ERR3170438	155	65	68	0	0	6	6.3.1	0
13275	T	.	PASS	SRR5818596	38	19	12	0	0	4	4.2	0
13275	T	.	PASS	SRR6152881	180	77	92	0	0	1	1	0
13275	T	.	PASS	SRR4034443	98	29	35	0	0	4	4.3.2	0
13275	T	.	PASS	ERR552294	72	38	33	0	0	6	6.2.3	0
13275	T	.	PASS	ERR3170431	73	30	31	0	0	6	6.2.1	0
13275	T	.	PASS	ERR2383628	240	114	126	0	0	6	6.1.1	0
13275	T	.	PASS	ERR2245283	21	10	7	0	0	3	3.1.1	0
13275	T	.	PASS	ERR502516	104	51	45	0	0	6	6.3.1	0
13275	T	.	PASS	ERR181728	63	24	34	0	0	1	1.1.2	0
13275	T	.	PASS	ERR2514738	45	15	17	0	0	orgis	orgis	0
13275	T	.	PASS	ERR2707213	118	37	69	0	0	4	4.9	0
13275	T	.	PASS	ERR3170427	83	23	40	0	0	6	6.2.1	0
13275	T	.	PASS	SRR4035875	89	29	32	0	0	4	4.3.2	0
13275	T	.	PASS	ERR2516906	100	40	54	0	0	2	2.2.1	0
13275	T	.	PASS	ERR502534	110	52	48	0	0	6	6.3.1	0
13275	T	.	PASS	ERR234150	146	48	78	0	0	6	6.3.1	0
13275	T	.	PASS	ERR2510786	39	20	16	0	0	6	6.3.1	0
13275	T	.	PASS	ERR3170449	93	41	26	0	0	6	6.3.1	0
13275	T	.	PASS	SRR2101277	92	44	37	0	0	4	4.6.3	0
13275	T	.	PASS	ERR552930	216	97	67	0	0	6	6.3.1	0
13275	T	.	PASS	ERR1082116	165	81	84	0	0	6	6.3.1	0
13275	T	.	PASS	ERR3170411	30	13	12	0	0	6	6.3.1	0
13275	T	.	PASS	ERR551440	7	2	4	0	0	6	6.2.3	0
13275	T	.	PASS	ERR3170425	66	25	32	0	0	6	6.3.1	0
13275	T	.	PASS	ERR551915	103	40	35	0	0	6	6.2.2	0
13275	T	.	PASS	SRR998599	60	24	31	0	0	6	6.3.1	0
13275	T	.	PASS	ERR2704681	120	47	58	0	0	6	6.1.1	0
13275	T	.	PASS	ERR400537	95	54	38	0	0	6	6.1.3	0
13275	T	.	PASS	SRR5073516	118	46	58	0	0	4	4.2.2	0
13275	T	.	PASS	ERR751306	118	44	61	0	0	6	6.3.1	0
13275	T	.	PASS	ERR3170426	77	29	40	0	0	6	6.2.3	0
13275	T	.	PASS	SRR998609	31	14	16	0	0	6	6.3.1	0
13275	T	.	PASS	ERR1215465	111	55	47	0	0	5	5.3	0
13275	T	.	PASS	ERR1215461	82	44	32	0	0	6	6.3.1	0
13275	T	.	PASS	SRR2101252	92	44	35	0	0	1	1.1.3	0
13275	T	.	PASS	ERR553286	70	28	28	0	0	6	6.2.2	0
13275	T	.	PASS	ERR3170416	90	43	33	0	0	6	6.3.1	0
13275	T	.	PASS	ERR551070	205	77	78	0	0	6	6.3.3	0
13275	T	.	PASS	ERR3170481	66	30	23	0	0	6	6.3.3	0
13275	T	.	PASS	SRR998579	99	50	37	0	0	6	6.3.3	0
13275	T	.	PASS	ERR550983	299	145	140	0	0	6	6.2.2	0
13275	T	.	PASS	ERR702425	114	52	54	0	0	6	6.2.1	0
13275	T	.	PASS	ERR3170479	71	27	38	0	0	6	6	0
13275	T	.	PASS	SRR1103551	10	3	6	0	0	6	6.2.1	0
13275	T	G	PASS	ERR234257	161	70	84	0	1	6	6.3.1	0.00645161
13275	T	.	PASS	ERR2514310	51	21	20	0	0	4	4.1.1	0
13275	T	.	PASS	ERR502533	131	65	57	0	0	6	6.3.1	0
13275	T	.	PASS	ERR702424	82	35	38	0	0	6	6.3.1	0
13275	T	.	PASS	ERR1035363	97	41	55	0	0	4	4.6.4	0
13275	T	.	PASS	ERR3170448	34	16	14	0	0	6	6.3.1	0
13275	T	.	PASS	ERR2517223	162	82	49	0	0	3	3.2	0
13275	T	.	PASS	ERR751309	111	50	57	0	0	6	6.3.1	0
13275	T	.	PASS	ERR2679282	57	36	13	0	0	6	6.3.1	0
13275	T	.	PASS	ERR2512961	36	12	17	0	0	4	4.1.1	0
13275	T	.	PASS	ERR1082130	206	110	90	0	0	6	6.1.1	0
13275	T	.	PASS	ERR551932	212	87	116	0	0	6	6.3.1	0
13275	T	.	PASS	ERR2510791	67	32	29	0	0	6	6.3.1	0
13275	T	.	PASS	ERR502537	89	42	42	0	0	6	6	0
13275	T	.	PASS	SRR7341643	39	10	18	0	0	4	4.4.1	0
13275	T	.	PASS	ERR3256181	821	328	325	0	0	1	1.2.2	0
13275	T	.	PASS	ERR751297	130	57	54	0	0	6	6.2.1	0
13275	T	.	PASS	SRR6153268	138	71	55	0	0	2	2.2.1	0
13275	T	.	PASS	ERR552964	23	11	12	0	0	6	6.3.2	0
13275	T	.	PASS	ERR2513326	83	40	40	0	0	6	6.1.1	0
13275	T	.	PASS	ERR1035311	117	44	73	0	0	4	4.4.1	0
13275	T	.	PASS	SRR5710021	138	65	70	0	0	2	2.1	0
13275	T	.	PASS	SRR998645	15	4	11	0	0	6	6	0
13275	T	.	PASS	ERR1203062	168	90	70	0	0	6	6.2.3	0
13275	T	.	PASS	ERR1203072	134	66	62	0	0	6	6.3.1	0
13275	T	G	PASS	SRR058375	90	32	50	0	1	4	4.1.1	0.0120482
13275	T	.	PASS	ERR234184	71	38	31	0	0	6	6.3.1	0
13275	T	.	PASS	SRR1162738	106	49	54	0	0	6	6.3.1	0
13275	T	.	PASS	ERR1035153	42	22	18	0	0	4	4.5	0
13275	T	.	PASS	ERR1034591	530	258	264	0	0	3	3.1	0
13275	T	C	PASS	SRR1162789	373	166	154	0	1	6	6.3.1	0.00311526
13275	T	.	PASS	ERR439990	75	30	41	0	0	6	6	0
13275	T	.	PASS	ERR182010	74	37	32	0	0	1	1.3.1	0
13275	T	.	PASS	SRR2100310	91	43	42	0	0	4	4.7	0
13275	T	.	PASS	ERR3170447	24	9	12	0	0	6	6.3.1	0
13275	T	.	PASS	ERR439989	104	40	58	0	0	6	6	0
13275	T	.	PASS	ERR2679278	63	29	14	0	0	6	6.3.3	0
13275	T	.	PASS	ERR2510816	22	6	13	0	0	6	6.1.1	0
13275	T	.	PASS	ERR3170439	104	42	46	0	0	6	6.3.3	0
13275	T	.	PASS	ERR760600	140	53	69	0	0	4	4.1.2	0
13275	T	.	PASS	ERR2512825	58	20	19	0	0	3	3.1.2	0
13275	T	.	PASS	ERR1193829	217	101	104	0	0	4	4.3.1	0
13275	T	.	PASS	ERR3170430	119	48	61	0	0	6	6.2.1	0
13275	T	.	PASS	ERR552431	111	56	48	0	0	4	4.1.3	0
13275	T	A	PASS	ERR1082133	227	116	101	0	1	6	6.3.1	0.00458716
13275	T	.	PASS	ERR551953	64	32	28	0	0	4	4.8.1	0
13275	T	A	PASS	ERR3170465	62	26	26	1	1	5	5.1	0.037037
13275	T	.	PASS	ERR2510362	53	18	28	0	0	4	4.6.5	0
13275	T	.	PASS	ERR551608	157	71	79	0	0	4	4.2.2	0
13275	T	.	PASS	ERR550942	58	23	24	0	0	6	6.2.3	0
13275	T	.	PASS	ERR181699	209	97	104	0	0	4	4.3.4	0
13275	T	.	PASS	ERR702434	96	50	39	0	0	6	6.3.1	0
13275	T	.	PASS	ERR3170412	79	22	46	0	0	6	6.3.1	0
13275	T	.	PASS	SRR10828835	129	48	62	0	0	8	8	0
13275	T	.	PASS	ERR551901	85	46	36	0	0	6	6.3.2	0
13275	T	.	PASS	ERR234186	97	31	59	0	0	6	6.3.2	0
13275	T	.	PASS	SRR2100487	86	42	42	0	0	4	4.8.2	0
13275	T	.	PASS	ERR2704687	115	49	54	0	0	6	6.3.1	0
13275	T	.	PASS	SRR6046417	72	43	24	0	0	3	3	0
13275	T	.	PASS	ERR2510777	97	44	42	0	0	6	6.3.1	0
13275	T	.	PASS	ERR3170453	84	34	30	0	0	6	6.2.1	0
13275	T	.	PASS	SRR2101264	122	50	50	0	0	6	6.3.1	0
13275	T	.	PASS	ERR502530	75	22	45	0	0	6	6.3.1	0
13275	T	.	PASS	ERR751311	120	48	66	0	0	5	5.1.5	0
13275	T	.	PASS	ERR2679258	38	20	17	0	0	6	6.3.3	0
13275	T	.	PASS	SRR6046675	80	32	31	0	0	6	6.3.1	0
13275	T	.	PASS	ERR234148	147	60	60	0	0	6	6.3.1	0
13275	T	A	PASS	ERR502503	119	55	47	1	0	6	6.2.1	0.00970874
13275	T	.	PASS	ERR2503397	34	16	14	0	0	4	4.1.4	0
13275	T	.	PASS	ERR3170469	37	11	22	0	0	6	6.3.1	0
13275	T	.	PASS	ERR3170468	44	12	25	0	0	6	6	0
13275	T	.	PASS	ERR553341	57	23	33	0	0	6	6.1.1	0
13275	T	.	PASS	ERR751508	120	46	65	0	0	4	4.3.4	0
13275	T	.	PASS	ERR144613	320	133	165	0	0	4	4.1	0
13275	T	.	PASS	ERR234261	187	82	104	0	0	6	6.1.3	0
13275	T	.	PASS	ERR3170478	20	8	10	0	0	6	6.3.2	0
13275	T	.	PASS	ERR2510290	36	16	17	0	0	4	4.6.2	0
13275	T	.	PASS	ERR2704688	126	46	63	0	0	6	6.2.1	0
13275	T	.	PASS	ERR502912	53	26	21	0	0	2	2.2	0
13275	T	.	PASS	ERR3170489	44	19	23	0	0	6	6.3.1	0
13275	T	.	PASS	ERR3170487	51	21	26	0	0	6	6.3.2	0
13275	T	.	PASS	ERR1082122	165	91	71	0	0	5	5.1.2	0
13275	T	.	PASS	ERR551857	105	43	37	0	0	6	6.3.3	0
13275	T	.	PASS	ERR2516338	40	12	17	0	0	6	6.3.1	0
13275	T	G	PASS	SRR833113	76	34	36	1	0	2	2.2.1	0.0140845
13275	T	.	PASS	ERR751345	89	40	42	0	0	5	5	0
13275	T	.	PASS	ERR3170452	100	35	42	0	0	6	6.3.1	0
13275	T	.	PASS	ERR752290	100	50	41	0	0	1	1.1.3	0
13275	T	.	PASS	ERR3170421	116	48	52	0	0	5	5.1.4	0
13275	T	.	PASS	ERR234255	179	78	101	0	0	6	6.1.2	0
13275	T	.	PASS	SRR6397931	190	76	100	0	0	4	4.2.1	0
13275	T	.	PASS	SRR6046226	55	16	17	0	0	4	4.8	0
13275	T	.	PASS	ERR2514918	115	51	49	0	0	6	6.2.2	0
13275	T	.	PASS	ERR234106	145	62	79	0	0	6	6.3.2	0
13275	T	.	PASS	SRR6045805	44	24	17	0	0	4	4.3.1	0
13275	T	.	PASS	ERR3170400	45	22	18	0	0	6	6.3.1	0
13275	T	.	PASS	ERR2514403	184	61	69	0	0	6	6.2.2	0
13275	T	.	PASS	ERR1082141	173	92	80	0	0	6	6.1.1	0
13275	T	.	PASS	SRR4034315	96	36	36	0	0	4	4.1.2	0
13275	T	.	PASS	ERR2517328	175	71	76	0	0	1	1.2.1	0
13275	T	.	PASS	ERR502528	107	55	47	0	0	6	6.3.1	0
13275	T	.	PASS	ERR751315	94	36	47	0	0	5	5.1.3	0
13275	T	.	PASS	ERR2517358	125	53	55	0	0	4	4.3.4	0
13275	T	.	PASS	ERR1082136	214	116	95	0	0	6	6.3.2	0
13275	T	.	PASS	ERR3170446	63	30	22	0	0	6	6.3.3	0
13275	T	.	PASS	ERR552334	156	76	78	0	0	4	4.3	0
13275	T	.	PASS	ERR751342	127	44	63	0	0	6	6.3.1	0
13275	T	.	PASS	ERR1971872	150	67	67	0	0	7	7	0
13275	T	.	PASS	ERR502506	109	52	47	0	0	6	6.2.1	0
13275	T	.	PASS	SRR6256978	118	33	56	0	0	2	2.2.2	0
13275	T	.	PASS	ERR551711	46	15	20	0	0	6	6.1.1	0
13275	T	.	PASS	ERR1082120	174	90	77	0	0	5	5.1.1	0
13275	T	.	PASS	SRR998621	15	6	9	0	0	6	6	0
13275	T	.	PASS	ERR2704811	302	145	157	0	0	6	6.1	0
13275	T	C	PASS	ERR751294	117	55	57	1	0	6	6.1.1	0.00884956
13275	T	.	PASS	SRR2100539	54	23	28	0	0	6	6	0
13275	T	.	PASS	ERR2514206	121	52	60	0	0	6	6.1.1	0
13275	T	.	PASS	ERR3170454	49	26	17	0	0	6	6.3.1	0
13275	T	.	PASS	ERR1215460	35	18	17	0	0	6	6.3.1	0
13275	T	.	PASS	SRR5709792	50	24	25	0	0	1	1.1	0
13275	T	.	PASS	ERR553000	61	22	26	0	0	6	6.2.2	0
13275	T	.	PASS	ERR2513507	294	155	77	0	0	1	1.3.2	0
13275	T	.	PASS	SRR4114391	59	34	20	0	0	4	4.3.4	0
13275	T	.	PASS	ERR553088	60	23	35	0	0	1	1.2	0
13275	T	.	PASS	ERR775768	123	65	50	0	0	1	1.1.3	0
13275	T	.	PASS	ERR552167	28	16	10	0	0	4	4.8.3	0
13275	T	.	PASS	ERR2512610	77	35	30	0	0	4	4.6	0
13275	T	.	PASS	ERR2512716	56	28	25	0	0	4	4.6.2	0
13275	T	C	PASS	SRR6397637	145	57	78	1	0	4	4.4.1	0.00735294
13275	T	.	PASS	ERR216928	29	15	13	0	0	4	4.9.1	0
13275	T	.	PASS	SRR7517687	93	43	46	0	0	6	6.2.3	0
13275	T	.	PASS	ERR502514	103	45	43	0	0	6	6.2.1	0
13275	T	.	PASS	ERR1215471	91	50	38	0	0	6	6.3.1	0
13275	T	.	PASS	ERR1082113	145	52	88	0	0	6	6.3.1	0
13275	T	.	PASS	SRR998642	12	5	6	0	0	6	6.1.1	0
13275	T	.	PASS	ERR125604	105	46	52	0	0	Bovis	Bovis	0
13275	T	.	PASS	ERR3170410	69	31	24	0	0	6	6.3.1	0
13275	T	.	PASS	SRR998582	24	8	16	0	0	6	6.3.1	0
13275	T	.	PASS	ERR551419	66	31	20	0	0	6	6.2.3	0
13275	T	A	PASS	ERR1035354	81	19	25	1	0	4	4.1.1	0.0222222
13275	T	.	PASS	ERR046730	297	155	134	0	0	3	3.1.2	0
13275	T	.	PASS	SRR833048	216	100	109	0	0	4	4.3.3	0
13275	T	.	PASS	ERR3170462	71	29	26	0	0	6	6.3.3	0
13275	T	.	PASS	ERR2510746	18	8	9	0	0	2	2.2.1	0
13275	T	.	PASS	ERR3170420	118	43	56	0	0	6	6.3.1	0
13275	T	.	PASS	ERR2516316	90	32	41	0	0	6	6.3.1	0
13275	T	.	PASS	ERR550712	92	38	36	0	0	6	6.2.2	0
13275	T	.	PASS	ERR181314	151	68	82	0	0	9	9	0
13275	T	A	PASS	ERR234254	171	77	92	0	1	6	6.1.1	0.00588235
13275	T	.	PASS	ERR551732	251	93	144	0	0	6	6.3.1	0
13275	T	.	PASS	ERR3170458	181	80	77	0	0	6	6.3.1	0
13275	T	.	PASS	ERR2706928	112	41	62	0	0	5	5.2	0
13275	T	.	PASS	ERR176689	44	19	23	0	0	1	1.1.3	0
13275	T	.	PASS	SRR2100856	73	36	26	0	0	3	3.1.2	0
13275	T	.	PASS	ERR2181458	52	17	14	0	0	6	6.2.3	0
13275	T	A	PASS	ERR751341	127	51	64	0	1	6	6.2.1	0.00862069
13275	T	.	PASS	ERR2514349	132	53	61	0	0	6	6.3.1	0
13275	T	.	PASS	ERR1082114	57	32	23	0	0	6	6.1.1	0
13275	T	.	PASS	ERR702401	93	41	41	0	0	6	6.2.1	0
13275	T	.	PASS	ERR502523	90	42	42	0	0	6	6	0
13275	T	.	PASS	ERR751332	72	34	31	0	0	6	6	0
13275	T	.	PASS	ERR3170406	55	25	22	0	0	6	6.3.1	0
13275	T	C	PASS	SRR5073542	99	0	0	39	51	1	1.1.1	1
13275	T	.	PASS	SRR1172233	24	10	13	0	0	4	4.4.1	0
13275	T	.	PASS	ERR046838	85	36	47	0	0	4	4.6.2	0
13275	T	.	PASS	SRR998652	113	51	46	0	0	6	6.3.1	0
13275	T	.	PASS	ERR3170433	170	75	79	0	0	6	6.3.2	0
13275	T	G	PASS	ERR552272	298	137	147	1	0	4	4	0.00350877
13275	T	.	PASS	ERR3170437	83	31	43	0	0	6	6.3.1	0
13275	T	C	PASS	ERR775759	110	0	0	47	55	1	1.1.1	1
13275	T	.	PASS	ERR1082138	172	96	72	0	0	6	6.3.1	0
13275	T	.	PASS	ERR502522	99	40	52	0	0	6	6.3.1	0
13275	T	.	PASS	ERR3170472	117	48	59	0	0	6	6.3.1	0
13275	T	.	PASS	SRR1175117	40	15	21	0	0	3	3.1.2	0
13275	T	.	PASS	SRR6046374	86	35	40	0	0	4	4.1.1	0
13275	T	.	PASS	ERR2517395	55	26	25	0	0	1	1.2.2	0
13275	T	.	PASS	ERR702421	100	47	44	0	0	6	6.3.1	0
13275	T	.	PASS	ERR502525	107	49	54	0	0	6	6.2.1	0
13275	T	.	PASS	ERR752017	95	34	52	0	0	4	4.4	0
13298	G	.	PASS	ERR502522	94	41	48	0	0	6	6.3.1	0
13298	G	.	PASS	SRR1175117	42	20	19	0	0	3	3.1.2	0
13298	G	.	PASS	ERR751341	123	48	68	0	0	6	6.2.1	0
13298	G	.	PASS	ERR751331	140	60	73	0	0	6	6	0
13298	G	.	PASS	ERR038741	228	111	117	0	0	4	4.2.2	0
13298	G	.	PASS	ERR2199806	74	18	43	0	0	4	4.1.2	0
13298	G	.	PASS	ERR2181458	57	18	17	0	0	6	6.2.3	0
13298	G	.	PASS	ERR751332	76	39	32	0	0	6	6	0
13298	G	.	PASS	ERR3170406	60	25	25	0	0	6	6.3.1	0
13298	G	C	PASS	SRR5073542	108	0	0	40	58	1	1.1.1	1
13298	G	.	PASS	SRR1172233	21	9	11	0	0	4	4.4.1	0
13298	G	C	PASS	SRR998652	116	52	50	1	0	6	6.3.1	0.00970874
13298	G	.	PASS	ERR502523	92	46	42	0	0	6	6	0
13298	G	.	PASS	ERR1082138	172	92	75	0	0	6	6.3.1	0
13298	G	.	PASS	ERR552267	106	38	44	0	0	6	6.2.2	0
13298	G	.	PASS	ERR046838	80	36	44	0	0	4	4.6.2	0
13298	G	.	PASS	ERR552272	280	101	168	0	0	4	4	0
13298	G	.	PASS	ERR3170437	85	24	51	0	0	6	6.3.1	0
13298	G	C	PASS	ERR2517395	58	0	0	22	33	1	1.2.2	1
13298	G	.	PASS	ERR3170433	175	78	82	0	0	6	6.3.2	0
13298	G	.	PASS	ERR2516316	84	28	41	0	0	6	6.3.1	0
13298	G	.	PASS	ERR1035354	88	24	25	0	0	4	4.1.1	0
13298	G	.	PASS	ERR3170462	72	29	26	0	0	6	6.3.3	0
13298	G	.	PASS	ERR2510746	14	6	7	0	0	2	2.2.1	0
13298	G	.	PASS	ERR3170420	110	36	63	0	0	6	6.3.1	0
13298	G	.	PASS	ERR234254	195	96	98	0	0	6	6.1.1	0
13298	G	.	PASS	ERR551732	263	74	182	0	0	6	6.3.1	0
13298	G	.	PASS	SRR998582	22	7	15	0	0	6	6.3.1	0
13298	G	.	PASS	ERR3170458	190	83	81	0	0	6	6.3.1	0
13298	G	.	PASS	ERR751294	122	54	59	0	0	6	6.1.1	0
13298	G	.	PASS	ERR550712	88	36	42	0	0	6	6.2.2	0
13298	G	.	PASS	ERR181314	134	64	69	0	0	9	9	0
13298	G	C	PASS	ERR2706928	110	32	66	1	0	5	5.2	0.010101
13298	G	C	PASS	ERR176689	53	0	0	26	22	1	1.1.3	1
13298	G	.	PASS	SRR2100856	76	34	30	0	0	3	3.1.2	0
13298	G	.	PASS	ERR1082120	175	84	89	0	0	5	5.1.1	0
13298	G	.	PASS	SRR998621	13	6	7	0	0	6	6	0
13298	G	.	PASS	ERR2514206	131	66	56	0	0	6	6.1.1	0
13298	G	T	PASS	SRR6256978	121	33	56	0	1	2	2.2.2	0.0111111
13298	G	.	PASS	ERR551711	46	15	20	0	0	6	6.1.1	0
13298	G	.	PASS	ERR3170482	48	14	28	0	0	6	6.3.1	0
13298	G	.	PASS	SRR1103551	7	1	5	0	0	6	6.2.1	0
13298	G	.	PASS	SRR2100539	57	30	25	0	0	6	6	0
13298	G	C	PASS	SRR5709792	44	0	0	25	19	1	1.1	1
13298	G	.	PASS	ERR751345	96	44	41	0	0	5	5	0
13298	G	.	PASS	ERR2704811	292	137	153	0	0	6	6.1	0
13298	G	.	PASS	ERR1215460	37	19	17	0	0	6	6.3.1	0
13298	G	C	PASS	ERR2513507	313	0	0	174	81	1	1.3.2	1
13298	G	.	PASS	SRR4114391	56	28	24	0	0	4	4.3.4	0
13298	G	C	PASS	ERR553088	54	0	0	19	32	1	1.2	1
13298	G	.	PASS	ERR3170489	42	16	23	0	0	6	6.3.1	0
13298	G	.	PASS	ERR3170487	47	15	29	0	0	6	6.3.2	0
13298	G	.	PASS	ERR553000	53	16	28	0	0	6	6.2.2	0
13298	G	.	PASS	ERR2516338	32	7	18	0	0	6	6.3.1	0
13298	G	.	PASS	ERR2704688	125	42	66	0	0	6	6.2.1	0
13298	G	.	PASS	ERR502912	59	30	23	0	0	2	2.2	0
13298	G	.	PASS	ERR551857	102	39	39	0	0	6	6.3.3	0
13298	G	.	PASS	ERR3170454	49	24	17	0	0	6	6.3.1	0
13298	G	.	PASS	ERR3170453	80	30	29	0	0	6	6.2.1	0
13298	G	A	PASS	ERR1082122	162	93	67	0	1	5	5.1.2	0.00621118
13298	G	.	PASS	ERR3170421	113	38	58	0	0	5	5.1.4	0
13298	G	.	PASS	SRR833113	77	39	34	0	0	2	2.2.1	0
13298	G	.	PASS	ERR1035311	110	46	64	0	0	4	4.4.1	0
13298	G	.	PASS	ERR2704687	115	40	61	0	0	6	6.3.1	0
13298	G	.	PASS	SRR6397931	186	75	94	0	0	4	4.2.1	0
13298	G	.	PASS	SRR6046226	60	20	19	0	0	4	4.8	0
13298	G	.	PASS	ERR2514918	111	54	44	0	0	6	6.2.2	0
13298	G	.	PASS	ERR550942	58	23	26	0	0	6	6.2.3	0
13298	G	.	PASS	ERR234255	173	85	87	0	0	6	6.1.2	0
13298	G	.	PASS	ERR2510362	53	15	29	0	0	4	4.6.5	0
13298	G	.	PASS	ERR702434	86	45	36	0	0	6	6.3.1	0
13298	G	.	PASS	ERR3170412	85	23	53	0	0	6	6.3.1	0
13298	G	T	PASS	ERR3170416	83	35	40	0	1	6	6.3.1	0.0131579
13298	G	.	PASS	SRR10828835	131	49	60	0	0	8	8	0
13298	G	.	PASS	ERR234186	74	26	45	0	0	6	6.3.2	0
13298	G	.	PASS	SRR2100487	100	56	38	0	0	4	4.8.2	0
13298	G	.	PASS	ERR181699	188	87	97	0	0	4	4.3.4	0
13298	G	.	PASS	SRR2101264	120	50	52	0	0	6	6.3.1	0
13298	G	.	PASS	ERR551901	86	37	47	0	0	6	6.3.2	0
13298	G	C	PASS	ERR752290	106	0	0	51	46	1	1.1.3	1
13298	G	.	PASS	SRR6046417	75	40	29	0	0	3	3	0
13298	G	.	PASS	ERR2510777	100	37	51	0	0	6	6.3.1	0
13298	G	.	PASS	ERR3170452	88	28	43	0	0	6	6.3.1	0
13298	G	C	PASS	ERR3256181	831	0	1	310	330	1	1.2.2	0.99844
13298	G	.	PASS	ERR751297	151	58	69	0	0	6	6.2.1	0
13298	G	.	PASS	ERR2704681	118	43	61	0	0	6	6.1.1	0
13298	G	.	PASS	ERR502537	87	45	40	0	0	6	6	0
13298	G	.	PASS	SRR7341643	34	6	19	0	0	4	4.4.1	0
13298	G	.	PASS	ERR552964	25	12	12	0	0	6	6.3.2	0
13298	G	.	PASS	ERR2513326	87	44	39	0	0	6	6.1.1	0
13298	G	.	PASS	SRR5710021	131	59	67	0	0	2	2.1	0
13298	G	.	PASS	SRR058375	164	75	87	0	0	4	4.1.1	0
13298	G	.	PASS	SRR6153268	141	71	57	0	0	2	2.2.1	0
13298	G	.	PASS	SRR998645	14	3	11	0	0	6	6	0
13298	G	.	PASS	ERR1203062	159	80	75	0	0	6	6.2.3	0
13298	G	A	PASS	ERR1203072	129	68	57	0	1	6	6.3.1	0.00793651
13298	G	.	PASS	SRR1162738	107	50	51	0	0	6	6.3.1	0
13298	G	C	PASS	ERR1035153	60	30	29	0	1	4	4.5	0.0166667
13298	G	.	PASS	SRR998599	63	28	29	0	0	6	6.3.1	0
13298	G	.	PASS	ERR234184	71	31	38	0	0	6	6.3.1	0
13298	G	.	PASS	ERR3170425	62	21	34	0	0	6	6.3.1	0
13298	G	.	PASS	ERR551915	97	33	45	0	0	6	6.2.2	0
13298	G	.	PASS	ERR751306	133	52	66	0	0	6	6.3.1	0
13298	G	.	PASS	ERR3170426	75	24	43	0	0	6	6.2.3	0
13298	G	.	PASS	SRR998609	23	11	12	0	0	6	6.3.1	0
13298	G	C	PASS	SRR2101252	101	0	1	46	37	1	1.1.3	0.988095
13298	G	.	PASS	ERR553286	68	26	30	0	0	6	6.2.2	0
13298	G	.	PASS	ERR550983	287	113	172	0	0	6	6.2.2	0
13298	G	.	PASS	ERR1215465	110	55	49	0	0	5	5.3	0
13298	G	.	PASS	ERR3170465	63	21	36	0	0	5	5.1	0
13298	G	.	PASS	ERR1215461	80	45	34	0	0	6	6.3.1	0
13298	G	.	PASS	ERR3170481	66	26	24	0	0	6	6.3.3	0
13298	G	.	PASS	SRR998579	98	52	36	0	0	6	6.3.3	0
13298	G	.	PASS	ERR2514738	44	13	22	0	0	orgis	orgis	0
13298	G	.	PASS	ERR2707213	118	30	78	0	0	4	4.9	0
13298	G	.	PASS	ERR400537	100	62	37	0	0	6	6.1.3	0
13298	G	.	PASS	ERR234150	143	48	86	0	0	6	6.3.1	0
13298	G	C	PASS	ERR181728	57	0	0	26	29	1	1.1.2	1
13298	G	.	PASS	SRR4035875	84	24	35	0	0	4	4.3.2	0
13298	G	.	PASS	ERR2516906	107	46	53	0	0	2	2.2.1	0
13298	G	A	PASS	ERR502534	96	43	48	0	1	6	6.3.1	0.0108696
13298	G	.	PASS	ERR552930	214	89	81	0	0	6	6.3.1	0
13298	G	.	PASS	ERR3170427	81	22	42	0	0	6	6.2.1	0
13298	G	.	PASS	ERR439989	100	41	54	0	0	6	6	0
13298	G	.	PASS	ERR2510786	38	17	18	0	0	6	6.3.1	0
13298	G	.	PASS	ERR3170449	94	38	29	0	0	6	6.3.1	0
13298	G	.	PASS	SRR2101277	94	41	42	0	0	4	4.6.3	0
13298	G	.	PASS	ERR3170411	28	9	17	0	0	6	6.3.1	0
13298	G	.	PASS	ERR551440	8	2	6	0	0	6	6.2.3	0
13298	G	.	PASS	ERR2510290	37	14	20	0	0	4	4.6.2	0
13298	G	.	PASS	ERR551608	152	48	102	0	0	4	4.2.2	0
13298	G	A	PASS	ERR234257	178	86	87	1	0	6	6.3.1	0.00574713
13298	G	.	PASS	ERR3170479	77	27	42	0	0	6	6	0
13298	G	.	PASS	ERR2514310	52	18	25	0	0	4	4.1.1	0
13298	G	.	PASS	ERR1082116	168	83	80	0	0	6	6.3.1	0
13298	G	.	PASS	ERR702425	121	51	59	0	0	6	6.2.1	0
13298	G	.	PASS	SRR5073516	114	45	59	0	0	4	4.2.2	0
13298	G	.	PASS	ERR702424	84	35	38	0	0	6	6.3.1	0
13298	G	.	PASS	ERR1035363	109	45	64	0	0	4	4.6.4	0
13298	G	.	PASS	ERR751309	113	56	50	0	0	6	6.3.1	0
13298	G	.	PASS	ERR2679282	54	28	17	0	0	6	6.3.1	0
13298	G	.	PASS	ERR502533	125	63	53	0	0	6	6.3.1	0
13298	G	.	PASS	ERR3170448	38	16	18	0	0	6	6.3.1	0
13298	G	.	PASS	ERR2517223	167	79	54	0	0	3	3.2	0
13298	G	.	PASS	ERR1082130	201	107	89	0	0	6	6.1.1	0
13298	G	.	PASS	ERR551932	206	59	141	0	0	6	6.3.1	0
13298	G	.	PASS	ERR2510791	63	29	30	0	0	6	6.3.1	0
13298	G	C	PASS	ERR182010	69	0	0	34	33	1	1.3.1	1
13298	G	.	PASS	ERR2512961	40	11	19	0	0	4	4.1.1	0
13298	G	.	PASS	ERR1034591	547	269	274	0	0	3	3.1	0
13298	G	T	PASS	SRR1162789	403	188	157	1	0	6	6.3.1	0.00289017
13298	G	.	PASS	ERR439990	81	40	38	0	0	6	6	0
13298	G	T	PASS	ERR3170447	20	7	10	0	1	6	6.3.1	0.0555556
13298	G	.	PASS	ERR2679278	63	25	18	0	0	6	6.3.3	0
13298	G	.	PASS	ERR552431	107	52	50	0	0	4	4.1.3	0
13298	G	.	PASS	ERR1193829	221	75	139	0	0	4	4.3.1	0
13298	G	.	PASS	ERR2510816	25	6	15	0	0	6	6.1.1	0
13298	G	.	PASS	ERR3170439	100	38	48	0	0	6	6.3.3	0
13298	G	.	PASS	ERR760600	147	62	67	0	0	4	4.1.2	0
13298	G	.	PASS	ERR2512825	52	16	24	0	0	3	3.1.2	0
13298	G	T	PASS	ERR1082133	220	101	113	1	0	6	6.3.1	0.00465116
13298	G	.	PASS	ERR551953	57	27	27	0	0	4	4.8.1	0
13298	G	.	PASS	ERR2679258	38	20	18	0	0	6	6.3.3	0
13298	G	.	PASS	ERR502503	115	52	57	0	0	6	6.2.1	0
13298	G	.	PASS	ERR751311	114	45	60	0	0	5	5.1.5	0
13298	G	.	PASS	SRR2100310	87	42	39	0	0	4	4.7	0
13298	G	.	PASS	ERR502530	82	28	46	0	0	6	6.3.1	0
13298	G	.	PASS	ERR234148	139	51	74	0	0	6	6.3.1	0
13298	G	.	PASS	ERR3170469	35	9	23	0	0	6	6.3.1	0
13298	G	.	PASS	ERR3170468	41	8	29	0	0	6	6	0
13298	G	.	PASS	ERR553341	55	18	36	0	0	6	6.1.1	0
13298	G	.	PASS	ERR3170478	25	11	13	0	0	6	6.3.2	0
13298	G	.	PASS	ERR2503397	33	13	15	0	0	4	4.1.4	0
13298	G	.	PASS	ERR751508	111	48	55	0	0	4	4.3.4	0
13298	G	.	PASS	ERR144613	317	144	163	0	0	4	4.1	0
13298	G	.	PASS	ERR551070	195	67	88	0	0	6	6.3.3	0
13298	G	.	PASS	ERR234261	198	87	108	0	0	6	6.1.3	0
13298	G	.	PASS	ERR3170400	41	17	23	0	0	6	6.3.1	0
13298	G	.	PASS	ERR2514403	194	61	76	0	0	6	6.2.2	0
13298	G	.	PASS	ERR502528	114	57	48	0	0	6	6.3.1	0
13298	G	.	PASS	ERR234106	143	62	80	0	0	6	6.3.2	0
13298	G	.	PASS	SRR6045805	36	15	21	0	0	4	4.3.1	0
13298	G	.	PASS	ERR751342	119	39	61	0	0	6	6.3.1	0
13298	G	.	PASS	SRR4034315	88	26	41	0	0	4	4.1.2	0
13298	G	.	PASS	SRR6046675	82	26	39	0	0	6	6.3.1	0
13298	G	.	PASS	ERR3170430	106	36	67	0	0	6	6.2.1	0
13298	G	C	PASS	ERR2517328	186	0	0	76	79	1	1.2.1	1
13298	G	.	PASS	ERR1082136	207	106	97	0	0	6	6.3.2	0
13298	G	.	PASS	ERR3170446	68	29	26	0	0	6	6.3.3	0
13298	G	A	PASS	ERR1082141	179	88	89	0	1	6	6.1.1	0.00561798
13298	G	.	PASS	ERR2517358	121	43	64	0	0	4	4.3.4	0
13298	G	.	PASS	ERR751315	102	46	47	0	0	5	5.1.3	0
13298	G	.	PASS	ERR1971872	162	77	66	0	0	7	7	0
13298	G	.	PASS	ERR502506	108	51	53	0	0	6	6.2.1	0
13298	G	.	PASS	ERR2512610	78	36	32	0	0	4	4.6	0
13298	G	.	PASS	ERR2512716	53	25	25	0	0	4	4.6.2	0
13298	G	.	PASS	ERR552334	145	49	93	0	0	4	4.3	0
13298	G	.	PASS	ERR502514	120	48	58	0	0	6	6.2.1	0
13298	G	C	PASS	ERR775768	118	0	1	60	48	1	1.1.3	0.990826
13298	G	.	PASS	ERR552167	28	8	19	0	0	4	4.8.3	0
13298	G	.	PASS	ERR216928	29	17	9	0	0	4	4.9.1	0
13298	G	.	PASS	SRR7517687	103	46	51	0	0	6	6.2.3	0
13298	G	.	PASS	SRR998642	15	7	7	0	0	6	6.1.1	0
13298	G	.	PASS	ERR125604	95	42	52	0	0	Bovis	Bovis	0
13298	G	.	PASS	SRR6397637	137	59	70	0	0	4	4.4.1	0
13298	G	.	PASS	ERR551419	67	31	21	0	0	6	6.2.3	0
13298	G	.	PASS	ERR3170410	72	30	28	0	0	6	6.3.1	0
13298	G	.	PASS	ERR2514349	117	45	66	0	0	6	6.3.1	0
13298	G	T	PASS	ERR1082114	55	27	24	1	0	6	6.1.1	0.0192308
13298	G	.	PASS	ERR702401	92	36	53	0	0	6	6.2.1	0
13298	G	.	PASS	ERR3170438	165	57	79	0	0	6	6.3.1	0
13298	G	.	PASS	SRR5818596	39	16	17	0	0	4	4.2	0
13298	G	.	PASS	ERR2679250	40	25	11	0	0	6	6.3.3	0
13298	G	.	PASS	ERR3170431	73	23	39	0	0	6	6.2.1	0
13298	G	.	PASS	SRR998606	142	56	59	0	0	6	6.2.1	0
13298	G	.	PASS	ERR552247	21	7	13	0	0	6	6.2.2	0
13298	G	.	PASS	ERR552294	68	25	42	0	0	6	6.2.3	0
13298	G	.	PASS	ERR2245283	21	8	8	0	0	3	3.1.1	0
13298	G	.	PASS	ERR502516	103	44	51	0	0	6	6.3.1	0
13298	G	A	PASS	ERR1082113	140	52	83	0	1	6	6.3.1	0.00735294
13298	G	T	PASS	ERR3170472	125	49	66	0	1	6	6.3.1	0.00862069
13298	G	.	PASS	ERR2383628	253	138	115	0	0	6	6.1.1	0
13298	G	.	PASS	ERR752017	98	41	53	0	0	4	4.4	0
13298	G	.	PASS	ERR702421	105	44	49	0	0	6	6.3.1	0
13298	G	.	PASS	SRR6046374	82	31	42	0	0	4	4.1.1	0
13298	G	.	PASS	ERR3170470	49	16	27	0	0	6	6.3.1	0
13298	G	.	PASS	SRR2100902	49	14	23	0	0	6	6.3.1	0
13298	G	.	PASS	ERR1215471	83	46	37	0	0	6	6.3.1	0
13298	G	.	PASS	SRR1103472	11	5	6	0	0	6	6	0
13298	G	.	PASS	ERR551118	59	23	24	0	0	6	6.2.2	0
13298	G	.	PASS	ERR551089	96	37	39	0	0	6	6.3.3	0
13298	G	T	PASS	ERR2517500	123	50	50	0	1	6	6.2.3	0.00990099
13298	G	.	PASS	ERR2517594	210	77	80	0	0	6	6.1.2	0
13298	G	.	PASS	ERR502527	109	42	48	0	0	6	6.2.2	0
13298	G	.	PASS	ERR2512633	29	10	17	0	0	6	6	0
13298	G	C	PASS	ERR775759	108	0	0	47	54	1	1.1.1	1
13298	G	.	PASS	ERR067752	83	45	38	0	0	4	4.2.1	0
13298	G	T	PASS	ERR751321	126	70	48	0	1	6	6.3.1	0.00840336
13298	G	.	PASS	SRR4034443	85	24	35	0	0	4	4.3.2	0
13298	G	.	PASS	ERR1082140	223	120	99	0	0	6	6.3.1	0
13298	G	C	PASS	SRR6152881	181	0	0	88	85	1	1	1
13298	G	.	PASS	ERR502525	119	57	59	0	0	6	6.2.1	0
13298	G	.	PASS	SRR833048	193	99	89	0	0	4	4.3.3	0
13298	G	.	PASS	ERR2512682	21	12	7	0	0	6	6.1.3	0
13298	G	.	PASS	ERR3170432	79	31	39	0	0	6	6.3.1	0
13298	G	.	PASS	SRR6045496	45	13	24	0	0	6	6	0
13298	G	.	PASS	ERR046730	289	128	159	0	0	3	3.1.2	0
13315	A	.	PASS	ERR2517395	64	31	29	0	0	1	1.2.2	0
13315	A	.	PASS	SRR6045496	54	15	26	0	0	6	6	0
13315	A	.	PASS	ERR046730	278	121	151	0	0	3	3.1.2	0
13315	A	.	PASS	ERR2517500	123	48	49	0	0	6	6.2.3	0
13315	A	.	PASS	ERR3170433	167	63	75	0	0	6	6.3.2	0
13315	A	.	PASS	SRR5073542	114	45	55	0	0	1	1.1.1	0
13315	A	.	PASS	ERR3170437	82	29	47	0	0	6	6.3.1	0
13315	A	.	PASS	ERR2383628	261	157	104	0	0	6	6.1.1	0
13315	A	.	PASS	SRR4034443	67	27	21	0	0	4	4.3.2	0
13315	A	.	PASS	ERR2512682	21	7	10	0	0	6	6.1.3	0
13315	A	.	PASS	ERR3170432	81	32	36	0	0	6	6.3.1	0
13315	A	.	PASS	ERR551089	99	35	45	0	0	6	6.3.3	0
13315	A	.	PASS	ERR551118	57	25	22	0	0	6	6.2.2	0
13315	A	.	PASS	ERR125604	105	42	59	0	0	Bovis	Bovis	0
13315	A	.	PASS	SRR6397637	129	59	60	0	0	4	4.4.1	0
13315	A	.	PASS	ERR551419	67	31	19	0	0	6	6.2.3	0
13315	A	.	PASS	ERR3170410	74	32	28	0	0	6	6.3.1	0
13315	A	.	PASS	ERR702401	102	44	52	0	0	6	6.2.1	0
13315	A	.	PASS	ERR1082114	60	28	28	0	0	6	6.1.1	0
13315	A	.	PASS	ERR2514349	119	48	63	0	0	6	6.3.1	0
[truncated: 16,970 more rows]
